# Supplementary material for: 1,1,4,7,7-Penta­methyl­diethylenetri­ammonium trinitrate
Source: Acta Crystallogr Sect E Struct Rep Online. 2014 Jan 25;70(Pt 2):o198. doi: 10.1107/S1600536814001469 (PMC3998347; doi:10.1107/S1600536814001469)
Supplement: Supplementary file 1 [file e-70-0o198-sup1.cif]

##############################################################################
#                                                                            #
# This CIF contains the data in a paper accepted for publication in          #
# Acta Crystallographica Section E. It conforms to the requirements of       #
# Notes for Authors for Acta Crystallographica Section E, and has been       #
# peer reviewed under the auspices of the IUCr Commission on Journals.       #
#                                                                            #
# Full details of the Crystallographic Information File format               #
# are given in the paper "The Crystallographic Information File (CIF):       #
# a New Standard Archive File for Crystallography" by S. R. Hall, F. H.      #
# Allen and I. D. Brown [Acta Cryst. (1991), A47, 655-685].                  #
#                                                                            #
# The current version of the core CIF dictionary is obtainable from          #
# ftp://ftp.iucr.org/pub/cif_core.dic.                                       #
#                                                                            #
# Software is freely available for graphical display of the structure(s)     #
# in this CIF. For information consult the CIF software page                 #
# http://www.iucr.org/resources/cif/software.                                #
#                                                                            #
# This file may be used for bona fide research purposes within the           #
# scientific community so long as proper attribution is given to the journal # 
# article from which it was obtained.                                        #
#                                                                            #
##############################################################################
data_I
_database_code_depnum_ccdc_archive 'CCDC 982611'
_audit_creation_method     SHELXL97
_chemical_name_systematic
;
Bis[2-(dimethylazaniumyl)ethyl](methyl)azanium trinitrate
;
_chemical_name_common
;
1,1,4,7,7-Pentamethyldiethylenetriammonium trinitrate
;
_chemical_formula_moiety     'C9 H26 N6 O9'
_chemical_formula_sum     'C9 H26 N6 O9'
_chemical_formula_iupac     'C9 H26 N6 O9'
_chemical_formula_weight     362.36
_chemical_melting_point     ?
_symmetry_cell_setting     triclinic
_symmetry_space_group_name_H-M     'P -1'
_symmetry_space_group_name_Hall     '-P 1'
loop_
    _symmetry_equiv_pos_as_xyz
    'x, y, z'
    '-x, -y, -z'
_cell_length_a     5.964(2)
_cell_length_b     7.0180(10)
_cell_length_c     21.688(2)
_cell_angle_alpha     91.90(2)
_cell_angle_beta     90.60(2)
_cell_angle_gamma     102.45(3)
_cell_volume     885.8(3)
_cell_formula_units_Z     2
_cell_measurement_reflns_used     25
_cell_measurement_theta_min     9
_cell_measurement_theta_max     11
_cell_measurement_temperature     293
_exptl_crystal_description     prism
_exptl_crystal_colour     colourless
_exptl_crystal_size_max     0.40
_exptl_crystal_size_mid     0.35
_exptl_crystal_size_min     0.30
_exptl_crystal_density_diffrn     1.359
_exptl_crystal_density_meas     ?
_exptl_crystal_density_method     'not measured'
_exptl_crystal_F_000     388
_exptl_absorpt_coefficient_mu     0.072
_exptl_absorpt_correction_type     none
_exptl_absorpt_process_details     ?
_exptl_special_details     ?
_diffrn_ambient_temperature     293
_diffrn_radiation_type     AgK\a
_diffrn_radiation_wavelength     0.56083
_diffrn_radiation_source     'fine-focus sealed tube'
_diffrn_radiation_monochromator     graphite
_diffrn_measurement_device_type     'Enraf--Nonius CAD4'
_diffrn_measurement_device     '\k-geometry diffractometer'
_diffrn_measurement_method     'non-profiled omega scans'
_diffrn_reflns_number     3582
_diffrn_reflns_av_R_equivalents     0.0299
_diffrn_reflns_av_sigmaI/netI     0.0309
_diffrn_reflns_theta_min     2.22
_diffrn_reflns_theta_max     19.50
_diffrn_reflns_theta_full     19.50
_diffrn_measured_fraction_theta_max     0.999
_diffrn_measured_fraction_theta_full     0.999
_diffrn_reflns_limit_h_min     -7
_diffrn_reflns_limit_h_max     7
_diffrn_reflns_limit_k_min     -8
_diffrn_reflns_limit_k_max     8
_diffrn_reflns_limit_l_min     -2
_diffrn_reflns_limit_l_max     25
_diffrn_standards_number     2
_diffrn_standards_interval_time     120
_diffrn_standards_decay_%     2
loop_
    _diffrn_standard_refln_index_h
    _diffrn_standard_refln_index_k
    _diffrn_standard_refln_index_l
    3 2 -1
    2 3 -3
_refine_special_details     ?
_reflns_number_total     3128
_reflns_number_gt     2125
_reflns_threshold_expression     I>2\s(I)
_refine_ls_structure_factor_coef     Fsqd
_refine_ls_matrix_type     full
_refine_ls_R_factor_all     0.0982
_refine_ls_R_factor_gt     0.0626
_refine_ls_wR_factor_gt     0.1629
_refine_ls_wR_factor_ref     0.1837
_refine_ls_goodness_of_fit_ref     1.051
_refine_ls_restrained_S_all     1.051
_refine_ls_number_reflns     3128
_refine_ls_number_parameters     234
_refine_ls_number_restraints     0
_refine_ls_number_constraints     0
_refine_ls_hydrogen_treatment     mixed
_refine_ls_weighting_scheme     calc
_refine_ls_weighting_details
         'calc w=1/[\s^2^(Fo^2^)+(0.0789P)^2^+0.6513P] where P=(Fo^2^+2Fc^2^)/3'
_atom_sites_solution_hydrogens     geom
_atom_sites_solution_primary     direct
_atom_sites_solution_secondary     difmap
_refine_ls_shift/su_max     0.000
_refine_ls_shift/su_mean     0.000
_refine_diff_density_max     0.285
_refine_diff_density_min     -0.238
_refine_ls_extinction_method     none
_refine_ls_extinction_coef     ?
loop_
    _atom_type_symbol
    _atom_type_description
    _atom_type_scat_dispersion_real
    _atom_type_scat_dispersion_imag
    _atom_type_scat_source
    'C' 'C' 0.0015 0.0009
                         'International Tables Vol C Tables 4.2.6.8 and 6.1.1.4'
    'H' 'H' 0.0000 0.0000
                         'International Tables Vol C Tables 4.2.6.8 and 6.1.1.4'
    'N' 'N' 0.0030 0.0019
                         'International Tables Vol C Tables 4.2.6.8 and 6.1.1.4'
    'O' 'O' 0.0056 0.0036
                         'International Tables Vol C Tables 4.2.6.8 and 6.1.1.4'
_computing_data_collection     'CAD-4 EXPRESS (Enraf--Nonius, 1994)'
_computing_cell_refinement     'CAD-4 EXPRESS (Enraf--Nonius, 1994)'
_computing_data_reduction     'XCAD4 (Harms & Wocadlo, 1995)'
_computing_structure_solution     'SHELXS97 (Sheldrick, 2008)'
_computing_structure_refinement     'SHELXL97 (Sheldrick, 2008)'
_computing_molecular_graphics
;
ORTEP-3 for Windows (Farrugia, 2012)
and DIAMOND (Brandenburg & Putz, 2005)
;
_computing_publication_material
                                   'WinGX publication routines (Farrugia, 2012)'
loop_
    _atom_site_type_symbol
    _atom_site_label
    _atom_site_fract_x
    _atom_site_fract_y
    _atom_site_fract_z
    _atom_site_U_iso_or_equiv
    _atom_site_adp_type
    _atom_site_calc_flag
    _atom_site_refinement_flags
    _atom_site_occupancy
    _atom_site_symmetry_multiplicity
    _atom_site_disorder_assembly
    _atom_site_disorder_group
    N N1 0.4083(4) 0.2269(4) 0.40433(11) 0.0411(6) Uani d . 1 1 . .
    N N2 0.5838(4) 0.0897(3) 0.24407(10) 0.0344(5) Uani d . 1 1 . .
    N N3 0.3516(4) 0.2565(4) 0.09611(11) 0.0388(6) Uani d . 1 1 . .
    N N4 -0.0530(5) 0.8384(4) 0.08493(13) 0.0548(7) Uani d . 1 1 . .
    N N5 0.9855(5) 0.5138(4) 0.24709(13) 0.0519(7) Uani d . 1 1 . .
    N N6 0.0036(5) 0.8141(4) 0.41497(14) 0.0601(7) Uani d . 1 1 . .
    O O1 -0.0634(4) 0.9934(4) 0.11371(13) 0.0711(7) Uani d . 1 1 . .
    O O2 -0.2111(5) 0.6968(5) 0.08600(17) 0.1129(12) Uani d . 1 1 . .
    O O3 0.1225(5) 0.8341(4) 0.05677(15) 0.0926(10) Uani d . 1 1 . .
    O O4 0.7958(5) 0.5372(4) 0.26319(15) 0.0839(9) Uani d . 1 1 . .
    O O5 1.0059(4) 0.3412(3) 0.23999(13) 0.0675(7) Uani d . 1 1 . .
    O O6 1.1418(5) 0.6488(5) 0.23730(18) 0.1128(12) Uani d . 1 1 . .
    O O7 -0.0504(5) 0.9697(5) 0.40675(18) 0.1064(11) Uani d . 1 1 . .
    O O8 -0.1275(6) 0.6643(5) 0.4269(2) 0.1306(15) Uani d . 1 1 . .
    O O9 0.2109(4) 0.8175(4) 0.41010(15) 0.0816(8) Uani d . 1 1 . .
    C C1 0.5618(5) 0.1954(4) 0.35333(13) 0.0433(7) Uani d . 1 1 . .
    H H1A 0.6433 0.0955 0.3644 0.052 Uiso calc R 1 1 . .
    H H1B 0.6746 0.3152 0.3474 0.052 Uiso calc R 1 1 . .
    C C2 0.4284(4) 0.1337(4) 0.29386(13) 0.0411(7) Uani d . 1 1 . .
    H H2A 0.3090 0.0186 0.3003 0.049 Uiso calc R 1 1 . .
    H H2B 0.3553 0.2373 0.2812 0.049 Uiso calc R 1 1 . .
    C C3 0.4709(5) 0.0753(4) 0.18173(13) 0.0395(7) Uani d . 1 1 . .
    H H3A 0.3187 -0.0081 0.1834 0.047 Uiso calc R 1 1 . .
    H H3B 0.5593 0.0157 0.1524 0.047 Uiso calc R 1 1 . .
    C C4 0.4516(5) 0.2739(4) 0.15978(13) 0.0424(7) Uani d . 1 1 . .
    H H4A 0.3550 0.3304 0.1875 0.051 Uiso calc R 1 1 . .
    H H4B 0.6026 0.3600 0.1603 0.051 Uiso calc R 1 1 . .
    C C5 0.5362(6) 0.2467(5) 0.46408(14) 0.0561(8) Uani d . 1 1 . .
    H H5A 0.6040 0.1357 0.4688 0.084 Uiso calc R 1 1 . .
    H H5B 0.4326 0.2537 0.4972 0.084 Uiso calc R 1 1 . .
    H H5C 0.6548 0.3636 0.4649 0.084 Uiso calc R 1 1 . .
    C C6 0.3009(7) 0.3951(6) 0.39551(19) 0.0763(12) Uani d . 1 1 . .
    H H6A 0.4184 0.5104 0.3903 0.114 Uiso calc R 1 1 . .
    H H6B 0.2120 0.4134 0.4310 0.114 Uiso calc R 1 1 . .
    H H6C 0.2027 0.3708 0.3595 0.114 Uiso calc R 1 1 . .
    C C7 0.6704(5) -0.0917(4) 0.25532(15) 0.0485(8) Uani d . 1 1 . .
    H H7A 0.5432 -0.2019 0.2553 0.073 Uiso calc R 1 1 . .
    H H7B 0.7494 -0.0783 0.2945 0.073 Uiso calc R 1 1 . .
    H H7C 0.7740 -0.1109 0.2233 0.073 Uiso calc R 1 1 . .
    C C8 0.2505(6) 0.4277(5) 0.08285(16) 0.0559(8) Uani d . 1 1 . .
    H H8A 0.3696 0.5443 0.0843 0.084 Uiso calc R 1 1 . .
    H H8B 0.1376 0.4393 0.1131 0.084 Uiso calc R 1 1 . .
    H H8C 0.1794 0.4099 0.0426 0.084 Uiso calc R 1 1 . .
    C C9 0.5213(6) 0.2317(5) 0.04887(15) 0.0597(9) Uani d . 1 1 . .
    H H9A 0.6439 0.3457 0.0496 0.090 Uiso calc R 1 1 . .
    H H9B 0.4479 0.2142 0.0089 0.090 Uiso calc R 1 1 . .
    H H9C 0.5821 0.1193 0.0575 0.090 Uiso calc R 1 1 . .
    H H1 0.304(6) 0.114(5) 0.4038(14) 0.051(9) Uiso d . 1 1 . .
    H H2 0.701(5) 0.188(4) 0.2414(12) 0.036(8) Uiso d . 1 1 . .
    H H3 0.247(6) 0.148(5) 0.0925(14) 0.051(9) Uiso d . 1 1 . .
loop_
    _atom_site_aniso_label
    _atom_site_aniso_U_11
    _atom_site_aniso_U_22
    _atom_site_aniso_U_33
    _atom_site_aniso_U_12
    _atom_site_aniso_U_13
    _atom_site_aniso_U_23
    N1 0.0408(13) 0.0376(13) 0.0435(14) 0.0050(11) 0.0083(11) -0.0007(10)
    N2 0.0270(11) 0.0358(13) 0.0420(13) 0.0093(10) 0.0055(10) 0.0069(10)
    N3 0.0332(12) 0.0402(14) 0.0420(14) 0.0044(10) 0.0009(10) 0.0080(10)
    N4 0.0470(16) 0.0527(17) 0.0597(17) -0.0003(13) -0.0091(14) 0.0049(13)
    N5 0.0464(16) 0.0452(16) 0.0606(17) 0.0017(13) -0.0009(13) 0.0042(12)
    N6 0.0506(17) 0.0542(18) 0.073(2) 0.0052(14) 0.0031(14) 0.0033(14)
    O1 0.0511(14) 0.0646(16) 0.097(2) 0.0111(12) 0.0169(13) -0.0059(14)
    O2 0.088(2) 0.092(2) 0.129(3) -0.0453(18) -0.0175(19) 0.0045(19)
    O3 0.083(2) 0.087(2) 0.110(2) 0.0251(16) 0.0385(18) -0.0092(17)
    O4 0.0724(18) 0.0576(16) 0.131(2) 0.0310(13) 0.0247(17) 0.0134(15)
    O5 0.0396(12) 0.0509(14) 0.114(2) 0.0139(10) 0.0117(12) 0.0000(13)
    O6 0.084(2) 0.074(2) 0.158(3) -0.0324(17) 0.019(2) 0.003(2)
    O7 0.083(2) 0.082(2) 0.166(3) 0.0474(17) -0.029(2) -0.004(2)
    O8 0.099(2) 0.079(2) 0.192(4) -0.0311(19) 0.061(3) 0.003(2)
    O9 0.0541(16) 0.0658(17) 0.127(2) 0.0163(12) 0.0059(15) 0.0145(16)
    C1 0.0335(14) 0.0544(18) 0.0443(17) 0.0141(13) 0.0033(12) 0.0036(13)
    C2 0.0303(14) 0.0530(17) 0.0434(16) 0.0157(12) 0.0070(12) 0.0056(13)
    C3 0.0363(14) 0.0413(16) 0.0421(16) 0.0109(12) 0.0004(12) 0.0031(12)
    C4 0.0443(16) 0.0460(16) 0.0398(16) 0.0161(13) 0.0021(13) 0.0025(12)
    C5 0.072(2) 0.0535(19) 0.0418(18) 0.0111(16) 0.0008(16) 0.0014(14)
    C6 0.078(3) 0.086(3) 0.078(3) 0.052(2) -0.011(2) -0.019(2)
    C7 0.0501(17) 0.0454(17) 0.0566(19) 0.0240(14) 0.0011(14) 0.0076(14)
    C8 0.0538(19) 0.062(2) 0.059(2) 0.0257(16) 0.0027(16) 0.0186(16)
    C9 0.067(2) 0.070(2) 0.0472(19) 0.0258(18) 0.0158(16) 0.0065(16)
_geom_special_details     ?
loop_
    _geom_bond_atom_site_label_1
    _geom_bond_atom_site_label_2
    _geom_bond_site_symmetry_2
    _geom_bond_distance
    _geom_bond_publ_flag
    N1 C6 . 1.475(4) ?
    N1 C5 . 1.484(4) ?
    N1 C1 . 1.484(3) ?
    N1 H1 . 0.90(3) ?
    N2 C3 . 1.495(3) ?
    N2 C2 . 1.498(3) ?
    N2 C7 . 1.499(3) ?
    N2 H2 . 0.87(3) ?
    N3 C9 . 1.479(4) ?
    N3 C4 . 1.489(4) ?
    N3 C8 . 1.491(4) ?
    N3 H3 . 0.87(3) ?
    N4 O2 . 1.214(4) ?
    N4 O3 . 1.223(4) ?
    N4 O1 . 1.249(4) ?
    N5 O6 . 1.204(3) ?
    N5 O4 . 1.230(3) ?
    N5 O5 . 1.248(3) ?
    N6 O8 . 1.205(4) ?
    N6 O7 . 1.221(4) ?
    N6 O9 . 1.237(4) ?
    C1 C2 . 1.509(4) ?
    C1 H1A . 0.9700 ?
    C1 H1B . 0.9700 ?
    C2 H2A . 0.9700 ?
    C2 H2B . 0.9700 ?
    C3 C4 . 1.515(4) ?
    C3 H3A . 0.9700 ?
    C3 H3B . 0.9700 ?
    C4 H4A . 0.9700 ?
    C4 H4B . 0.9700 ?
    C5 H5A . 0.9600 ?
    C5 H5B . 0.9600 ?
    C5 H5C . 0.9600 ?
    C6 H6A . 0.9600 ?
    C6 H6B . 0.9600 ?
    C6 H6C . 0.9600 ?
    C7 H7A . 0.9600 ?
    C7 H7B . 0.9600 ?
    C7 H7C . 0.9600 ?
    C8 H8A . 0.9600 ?
    C8 H8B . 0.9600 ?
    C8 H8C . 0.9600 ?
    C9 H9A . 0.9600 ?
    C9 H9B . 0.9600 ?
    C9 H9C . 0.9600 ?
loop_
    _geom_angle_atom_site_label_1
    _geom_angle_atom_site_label_2
    _geom_angle_atom_site_label_3
    _geom_angle_site_symmetry_1
    _geom_angle_site_symmetry_3
    _geom_angle
    _geom_angle_publ_flag
    C6 N1 C5 . . 111.1(3) ?
    C6 N1 C1 . . 113.2(3) ?
    C5 N1 C1 . . 109.8(2) ?
    C6 N1 H1 . . 112(2) ?
    C5 N1 H1 . . 108(2) ?
    C1 N1 H1 . . 102(2) ?
    C3 N2 C2 . . 111.8(2) ?
    C3 N2 C7 . . 110.1(2) ?
    C2 N2 C7 . . 112.4(2) ?
    C3 N2 H2 . . 103.5(18) ?
    C2 N2 H2 . . 109.4(18) ?
    C7 N2 H2 . . 109.2(18) ?
    C9 N3 C4 . . 112.2(2) ?
    C9 N3 C8 . . 110.5(2) ?
    C4 N3 C8 . . 110.9(2) ?
    C9 N3 H3 . . 104(2) ?
    C4 N3 H3 . . 109(2) ?
    C8 N3 H3 . . 111(2) ?
    O2 N4 O3 . . 121.6(3) ?
    O2 N4 O1 . . 120.7(3) ?
    O3 N4 O1 . . 117.7(3) ?
    O6 N5 O4 . . 122.3(3) ?
    O6 N5 O5 . . 121.5(3) ?
    O4 N5 O5 . . 116.2(3) ?
    O8 N6 O7 . . 125.1(4) ?
    O8 N6 O9 . . 119.9(3) ?
    O7 N6 O9 . . 114.9(3) ?
    N1 C1 C2 . . 111.4(2) ?
    N1 C1 H1A . . 109.3 ?
    C2 C1 H1A . . 109.3 ?
    N1 C1 H1B . . 109.3 ?
    C2 C1 H1B . . 109.3 ?
    H1A C1 H1B . . 108.0 ?
    N2 C2 C1 . . 110.6(2) ?
    N2 C2 H2A . . 109.5 ?
    C1 C2 H2A . . 109.5 ?
    N2 C2 H2B . . 109.5 ?
    C1 C2 H2B . . 109.5 ?
    H2A C2 H2B . . 108.1 ?
    N2 C3 C4 . . 111.7(2) ?
    N2 C3 H3A . . 109.3 ?
    C4 C3 H3A . . 109.3 ?
    N2 C3 H3B . . 109.3 ?
    C4 C3 H3B . . 109.3 ?
    H3A C3 H3B . . 107.9 ?
    N3 C4 C3 . . 110.5(2) ?
    N3 C4 H4A . . 109.6 ?
    C3 C4 H4A . . 109.6 ?
    N3 C4 H4B . . 109.6 ?
    C3 C4 H4B . . 109.6 ?
    H4A C4 H4B . . 108.1 ?
    N1 C5 H5A . . 109.5 ?
    N1 C5 H5B . . 109.5 ?
    H5A C5 H5B . . 109.5 ?
    N1 C5 H5C . . 109.5 ?
    H5A C5 H5C . . 109.5 ?
    H5B C5 H5C . . 109.5 ?
    N1 C6 H6A . . 109.5 ?
    N1 C6 H6B . . 109.5 ?
    H6A C6 H6B . . 109.5 ?
    N1 C6 H6C . . 109.5 ?
    H6A C6 H6C . . 109.5 ?
    H6B C6 H6C . . 109.5 ?
    N2 C7 H7A . . 109.5 ?
    N2 C7 H7B . . 109.5 ?
    H7A C7 H7B . . 109.5 ?
    N2 C7 H7C . . 109.5 ?
    H7A C7 H7C . . 109.5 ?
    H7B C7 H7C . . 109.5 ?
    N3 C8 H8A . . 109.5 ?
    N3 C8 H8B . . 109.5 ?
    H8A C8 H8B . . 109.5 ?
    N3 C8 H8C . . 109.5 ?
    H8A C8 H8C . . 109.5 ?
    H8B C8 H8C . . 109.5 ?
    N3 C9 H9A . . 109.5 ?
    N3 C9 H9B . . 109.5 ?
    H9A C9 H9B . . 109.5 ?
    N3 C9 H9C . . 109.5 ?
    H9A C9 H9C . . 109.5 ?
    H9B C9 H9C . . 109.5 ?
loop_
    _geom_hbond_atom_site_label_D
    _geom_hbond_atom_site_label_H
    _geom_hbond_atom_site_label_A
    _geom_hbond_site_symmetry_A
    _geom_hbond_distance_DH
    _geom_hbond_distance_HA
    _geom_hbond_distance_DA
    _geom_hbond_angle_DHA
    _geom_hbond_publ_flag
    N1 H1 O9 1_545 0.90(3) 2.04(3) 2.868(4) 153(3) y
    N1 H1 O7 1_545 0.90(3) 2.14(3) 2.937(4) 147(3) y
    N2 H2 O5 . 0.87(3) 1.90(3) 2.749(3) 162(3) y
    N2 H2 O4 . 0.87(3) 2.42(3) 3.134(4) 139(2) y
    N3 H3 O1 1_545 0.87(3) 2.00(3) 2.789(4) 149(3) y
    N3 H3 O3 1_545 0.87(3) 2.28(3) 3.073(4) 152(3) y
    C1 H1A O7 1_645 0.97 2.38 3.293(4) 156.2 y
    C1 H1B O4 . 0.97 2.45 3.232(4) 137.2 y
    C2 H2B O5 1_455 0.97 2.52 3.386(4) 149.2 y
    C3 H3B O1 1_645 0.97 2.44 3.308(4) 148.0 y
    C4 H4A O5 1_455 0.97 2.40 3.301(4) 154.9 y
    C5 H5C O8 1_655 0.96 2.40 3.305(5) 156.2 y
    C7 H7A O6 1_445 0.96 2.42 3.295(4) 151.6 y
    C8 H8A O2 1_655 0.96 2.50 3.355(5) 148.5 y
    C9 H9A O2 1_655 0.96 2.53 3.377(5) 147.7 y
data_global
_journal_date_recd_electronic     2014-01-07
_journal_date_accepted     2014-01-21
_journal_name_full     'Acta Crystallographica, Section E'
_journal_year     2014
_journal_volume     70
_journal_issue      2
_journal_page_first     o198
_journal_page_last     o198
_journal_paper_category     QO
_journal_paper_doi     10.1107/S1600536814001469
_journal_coeditor_code     BH2492
_publ_contact_author_name     'Marouani Houda'
_publ_contact_author_address
;
Laboratoire de Chimie des Mat\'eriaux
Facult\'e des Sciences de Bizerte
7021 Zarzouna Bizerte
Tunisie.
;
_publ_contact_author_email     houda_marouani@voila.fr
_publ_contact_author_fax     '216 72 590 566'
_publ_contact_author_phone     '216 72 591 906'
_publ_section_title
;
1,1,4,7,7-Pentamethyldiethylenetriammonium trinitrate
;
loop_
    _publ_author_name
    _publ_author_footnote
    _publ_author_address
    "Gatfaoui, Sofian" .
;
Laboratoire de Chimie des Mat\'eriaux
Facult\'e des Sciences de Bizerte
7021 Zarzouna Bizerte
Tunisia
;
    "Rzaigui, Mohamed" .
;
Laboratoire de Chimie des Mat\'eriaux
Facult\'e des Sciences de Bizerte
7021 Zarzouna Bizerte
Tunisia
;
    "Marouani, Houda" .
;
Laboratoire de Chimie des Mat\'eriaux
Facult\'e des Sciences de Bizerte
7021 Zarzouna Bizerte
Tunisia
;
