# Supplementary material for: 1,1,4,7,7-Penta­methyl­diethylenetri­ammonium trinitrate
Source: Acta Crystallogr Sect E Struct Rep Online. 2014 Jan 25;70(Pt 2):o198. doi: 10.1107/S1600536814001469 (PMC3998347; doi:10.1107/S1600536814001469)
Supplement: Supplementary file 2 [file e-70-0o198-Isup2.hkl]

#
# h,k,l, Fc-squared, Fo-squared, sigma(Fo-squared) and status flag
#
data_I
_shelx_title ' cad4 in P -1'
_shelx_refln_list_code          4
_shelx_F_calc_maximum      140.27
_exptl_crystal_F_000       388.00
_reflns_d_resolution_high  0.8401
 
loop_
 _symmetry_equiv_pos_as_xyz
 'x, y, z'
 '-x, -y, -z'
 
_cell_length_a     5.9642
_cell_length_b     7.0180
_cell_length_c    21.6877
_cell_angle_alpha  91.902
_cell_angle_beta   90.602
_cell_angle_gamma 102.447
 
_shelx_F_squared_multiplier     1.000
 
loop_
 _refln_index_h
 _refln_index_k
 _refln_index_l
 _refln_F_squared_calc
 _refln_F_squared_meas
 _refln_F_squared_sigma
 _refln_observed_status
   1   0   0        7.59       49.11      0.64 o
   2   0   0     1663.58     1870.90     44.40 o
   3   0   0        5.66        1.89      1.30 o
   4   0   0       78.46       69.82      4.20 o
   5   0   0      129.70      120.52      2.39 o
   6   0   0        0.35        0.91      2.51 o
  -7   1   0        0.24        0.56      2.55 o
  -6   1   0        6.09        0.29      2.68 o
  -5   1   0        5.19        1.09      1.35 o
  -4   1   0        4.48        4.03      1.03 o
  -3   1   0       58.64       57.49      1.43 o
  -2   1   0      521.12      637.38     11.33 o
  -1   1   0       31.79       63.29      2.43 o
   0   1   0      565.25      531.28      2.22 o
   1   1   0     2622.85     2652.00     70.88 o
   2   1   0     2046.62     2329.24     48.07 o
   3   1   0        6.51        8.69      0.88 o
   4   1   0      123.34      113.07      3.57 o
   5   1   0       16.41       14.14      1.51 o
   6   1   0       58.51       46.83      2.41 o
  -7   2   0        0.24       -1.39      2.57 o
  -6   2   0        3.45        0.35      2.20 o
  -5   2   0       15.27       10.34      1.35 o
  -4   2   0      210.12      221.80      2.51 o
  -3   2   0      553.43      603.43     15.41 o
  -2   2   0      470.18      515.46     26.37 o
  -1   2   0      117.57      107.86      2.51 o
   0   2   0     1186.55     1160.84      4.61 o
   1   2   0     3025.02     2818.45     56.38 o
   2   2   0        8.87       14.24      1.09 o
   3   2   0        4.82       22.18      1.31 o
   4   2   0       11.23       11.17      1.85 o
   5   2   0        4.76        4.77      1.36 o
   6   2   0        0.01        0.88      2.46 o
  -7   3   0        5.91        3.32      2.10 o
  -6   3   0        0.10        0.82      2.07 o
  -5   3   0        0.00       -1.83      1.83 o
  -4   3   0        3.42        3.18      1.25 o
  -3   3   0       17.07       21.41      1.04 o
  -2   3   0      253.17      293.32     15.37 o
  -1   3   0      716.75      753.69     26.37 o
   0   3   0       60.04       50.28      1.04 o
   1   3   0       41.89       60.40      1.21 o
   2   3   0      172.98      192.75      6.10 o
   3   3   0       13.87       16.49      1.21 o
   4   3   0       55.94       57.91      1.93 o
   5   3   0       76.95       66.17      2.31 o
  -6   4   0        4.34        0.26      2.73 o
  -5   4   0        2.19       -2.24      2.24 o
  -4   4   0       13.80       12.26      1.32 o
  -3   4   0       18.38       18.83      1.16 o
  -2   4   0      337.10      347.38     13.10 o
  -1   4   0        1.32        0.90      2.77 o
   0   4   0       25.55       26.69      1.07 o
   1   4   0      162.87      159.10      2.34 o
   2   4   0        6.90        2.51      1.15 o
   3   4   0       12.85       14.33      1.29 o
   4   4   0       28.83       39.70      2.58 o
   5   4   0        0.40       -2.14      2.26 o
  -6   5   0        0.05        1.47      2.38 o
  -5   5   0       10.48        8.42      1.65 o
  -4   5   0        4.77        6.22      1.38 o
  -3   5   0        0.53       -1.17      2.01 o
  -2   5   0        4.09        2.58      2.04 o
  -1   5   0      479.91      476.55      7.61 o
   0   5   0        2.89        3.99      2.68 o
   1   5   0       19.09       19.03      2.75 o
   2   5   0        4.67        2.30      1.45 o
   3   5   0        4.43        7.57      1.47 o
   4   5   0        1.37       -0.62      2.29 o
  -5   6   0        7.22        6.38      1.66 o
  -4   6   0      110.63       94.43      3.66 o
  -3   6   0       25.64       22.37      4.87 o
  -2   6   0       21.35       19.15      1.41 o
  -1   6   0      341.97      339.67     10.02 o
   0   6   0       11.10       10.87      2.03 o
   1   6   0      695.12      701.12     11.88 o
   2   6   0       13.37       14.79      2.54 o
   3   6   0        0.11        0.58      1.78 o
  -5   7   0        1.51        1.75      3.61 o
  -4   7   0        1.99       -0.15      6.18 o
  -3   7   0        0.05       -1.73      3.29 o
  -2   7   0        1.26       -1.01      2.53 o
  -1   7   0        0.01        2.85      2.05 o
   0   7   0       17.29       14.59      1.77 o
   1   7   0        8.01        9.45      1.60 o
   2   7   0       48.45       47.53      2.23 o
  -3   8   0       23.44       25.13      2.02 o
  -2   8   0        0.76       -1.86      4.58 o
  -1   8   0        3.54        7.68      1.68 o
   0   8   0        0.22        0.99      2.26 o
   0  -8   1        0.24        1.04      1.98 o
   1  -8   1        2.54        0.53      2.36 o
   2  -8   1        4.95        7.07      1.58 o
   3  -8   1        0.00       -1.10      1.98 o
  -2  -7   1       21.00       23.83      1.91 o
  -1  -7   1        2.92        2.88      1.85 o
   0  -7   1        5.35        5.15      3.63 o
   1  -7   1        0.00       -0.85      3.24 o
   2  -7   1        8.43       10.65      3.13 o
   3  -7   1        0.05        1.56      2.15 o
   4  -7   1        0.04       -2.29      2.29 o
   5  -7   1        1.16       -2.36      2.36 o
  -3  -6   1        0.16       -0.87      2.22 o
  -2  -6   1        0.01       -2.09      2.09 o
  -1  -6   1       18.33       17.48      3.09 o
   0  -6   1        0.01       -1.65      2.24 o
   1  -6   1        0.11       -2.27      2.27 o
   2  -6   1        4.29        0.88      1.72 o
   3  -6   1        0.72        0.85      3.00 o
   4  -6   1        7.51        3.81      2.75 o
   5  -6   1        0.78        2.09      1.79 o
  -4  -5   1       34.77       33.03      2.01 o
  -3  -5   1       75.83       77.03      2.24 o
  -2  -5   1        0.03        1.05      1.46 o
  -1  -5   1        5.55        4.40      2.36 o
   0  -5   1        5.64        6.18      3.93 o
   1  -5   1      101.53      106.76      1.95 o
   2  -5   1        0.09       -1.42      1.42 o
   3  -5   1        2.26        3.28      1.45 o
   4  -5   1       72.74       70.99      8.05 o
   5  -5   1       24.84       26.43      2.29 o
   6  -5   1       56.07       62.92      2.39 o
  -5  -4   1        0.27       -2.29      2.29 o
  -4  -4   1       43.94       40.38      1.90 o
  -3  -4   1       30.54       24.58      1.71 o
  -2  -4   1        1.13        0.19      2.40 o
  -1  -4   1        1.18        1.71      1.15 o
   0  -4   1      138.87      129.03      4.65 o
   1  -4   1        1.48        2.13      0.80 o
   2  -4   1      198.11      223.03      9.24 o
   3  -4   1        7.73        4.12      1.01 o
   4  -4   1       19.98       11.18      1.41 o
   5  -4   1       24.15       24.65      1.67 o
   6  -4   1        2.04       -0.69      2.30 o
  -5  -3   1       27.93       21.56      1.95 o
  -4  -3   1       72.20       65.28      1.97 o
  -3  -3   1        1.14        2.13      1.12 o
  -2  -3   1        7.93       17.95      1.05 o
  -1  -3   1       11.36       12.83      0.86 o
   0  -3   1       12.06       14.04      1.59 o
   1  -3   1      799.47      803.23     28.14 o
   2  -3   1       46.58       53.60      2.96 o
   3  -3   1        4.81        7.70      0.96 o
   4  -3   1       42.79       45.74      2.55 o
   5  -3   1      103.16      105.93      2.28 o
   6  -3   1       10.74        8.76      1.70 o
   7  -3   1        1.07        1.67      2.47 o
  -6  -2   1       92.85      106.08      2.81 o
  -5  -2   1        6.83       -2.19      2.19 o
  -4  -2   1       96.02       88.45      3.55 o
  -3  -2   1     1086.99     1227.02     20.25 o
  -2  -2   1        3.99        3.67      0.72 o
  -1  -2   1     2334.87     2133.43     43.96 o
   0  -2   1       92.31       87.99      1.03 o
   1  -2   1       72.20       69.01      2.15 o
   2  -2   1      207.25      252.65      9.67 o
   3  -2   1      307.36      330.56     14.35 o
   4  -2   1       13.59       17.72      1.17 o
   5  -2   1       87.01       79.89      1.95 o
   6  -2   1       12.98       15.86      1.77 o
   7  -2   1       48.75       43.00      2.26 o
  -6  -1   1       29.62       27.32      1.98 o
  -5  -1   1       39.94       37.04      1.81 o
  -4  -1   1       74.97       66.46      1.72 o
  -3  -1   1       46.83       48.99      2.59 o
  -2  -1   1     2107.73     2275.20     27.10 o
  -1  -1   1     6252.12     5941.69    136.37 o
   0  -1   1      612.33      491.44      5.01 o
   1  -1   1     1289.49     1235.66     43.04 o
   2  -1   1      481.08      619.10      6.04 o
   3  -1   1      103.03      120.17      6.98 o
   4  -1   1       20.65       18.25      2.31 o
   5  -1   1       11.26       10.98      1.93 o
   6  -1   1        1.23        1.02      2.17 o
   7  -1   1       22.38       20.92      2.07 o
  -6   0   1       12.85       11.42      1.72 o
  -5   0   1      108.55      102.65      2.27 o
  -4   0   1       50.85       56.91      1.51 o
  -3   0   1       69.13       62.13      1.26 o
  -2   0   1      193.39      227.32      1.99 o
  -1   0   1       17.48       14.32      0.49 o
   1   0   1       27.26       33.28      1.29 o
   2   0   1       48.09       59.30      0.99 o
   3   0   1        0.04       -1.17      1.17 o
   4   0   1       28.44       32.99      1.30 o
   5   0   1        7.23        5.24      2.95 o
   6   0   1       22.65       23.54      1.88 o
  -7   1   1        3.02        5.09      1.76 o
  -6   1   1       39.43       31.04      1.89 o
  -5   1   1       37.03       45.62      1.72 o
  -4   1   1      432.66      448.75      5.95 o
  -3   1   1     1388.29     1410.05      6.91 o
  -2   1   1      616.38      739.29     19.31 o
  -1   1   1     4937.37     4798.07    158.23 o
   0   1   1      564.01      436.79      2.08 o
   1   1   1     3792.74     3789.23    133.56 o
   2   1   1      257.91      324.06      6.88 o
   3   1   1       41.34       37.29      1.13 o
   4   1   1       15.84        9.71      1.27 o
   5   1   1      154.25      161.26      5.36 o
   6   1   1        0.01       -0.08      2.31 o
  -7   2   1        0.91       -2.43      2.43 o
  -6   2   1        3.37        0.54      2.17 o
  -5   2   1        4.83       10.22      2.73 o
  -4   2   1      158.74      192.06      2.39 o
  -3   2   1       79.15       77.77      2.72 o
  -2   2   1       17.86       29.63      1.64 o
  -1   2   1       75.74       84.20      1.03 o
   0   2   1        2.77        4.26      0.54 o
   1   2   1     1558.61     1552.01     41.50 o
   2   2   1       12.68       12.84      0.96 o
   3   2   1      553.55      607.82     17.92 o
   4   2   1       67.72       57.56      1.72 o
   5   2   1        0.03       -0.39      3.51 o
   6   2   1       16.97       20.07      2.74 o
  -7   3   1        4.66       -0.91      4.53 o
  -6   3   1        5.13        4.09      1.94 o
  -5   3   1       59.57       67.55      1.98 o
  -4   3   1        9.08       12.50      1.17 o
  -3   3   1        2.67        5.46      0.91 o
  -2   3   1       14.54       15.25      1.25 o
  -1   3   1      282.96      270.61      7.68 o
   0   3   1      175.40      187.97      1.74 o
   1   3   1        0.14        0.51      0.80 o
   2   3   1       19.07       20.40      1.47 o
   3   3   1        4.94        6.80      1.07 o
   4   3   1        0.69        1.65      1.45 o
   5   3   1       10.43       11.12      1.69 o
  -6   4   1       12.40       11.80      1.69 o
  -5   4   1      375.11      373.15     11.78 o
  -4   4   1       62.31       70.10      1.82 o
  -3   4   1       62.65       71.60      4.40 o
  -2   4   1     1417.46     1491.35     32.20 o
  -1   4   1      205.32      191.99      2.07 o
   0   4   1       38.82       40.55      1.32 o
   1   4   1        0.80       10.81      1.33 o
   2   4   1       13.07       14.59      1.14 o
   3   4   1        2.36        2.63      2.11 o
   4   4   1       16.14       13.76      1.66 o
   5   4   1        0.54       -1.13      3.27 o
  -6   5   1        0.13       -1.04      2.61 o
  -5   5   1       32.56       33.33      2.20 o
  -4   5   1        3.39        4.81      1.32 o
  -3   5   1        9.37        7.80      2.10 o
  -2   5   1       13.98       11.83      1.13 o
  -1   5   1      592.57      592.76      4.36 o
   0   5   1      105.58       96.25      4.45 o
   1   5   1        1.57        1.63      1.24 o
   2   5   1        3.66        2.22      2.03 o
   3   5   1       54.70       51.27      2.00 o
   4   5   1        5.87        5.86      1.64 o
  -5   6   1       41.38       37.61      2.00 o
  -4   6   1       75.46       68.88      2.22 o
  -3   6   1        4.71        2.58      1.51 o
  -2   6   1       19.21       16.14      1.37 o
  -1   6   1        0.11       -0.24      1.75 o
   0   6   1        9.38        9.86      1.32 o
   1   6   1       16.32       12.70      1.75 o
   2   6   1        4.87        3.35      2.48 o
   3   6   1        0.24        0.40      2.27 o
  -5   7   1       26.97       24.75      2.22 o
  -4   7   1        9.43       11.28      1.63 o
  -3   7   1        2.55        6.24      1.43 o
  -2   7   1       16.96        9.00      1.54 o
  -1   7   1       11.00       16.71      2.98 o
   0   7   1      161.23      170.56      3.01 o
   1   7   1        0.09       -0.66      2.17 o
   2   7   1       16.33       18.12      1.92 o
  -3   8   1       11.38       16.05      1.82 o
  -2   8   1        1.53       -1.61      2.64 o
  -1   8   1       13.54       11.80      2.00 o
   0   8   1        1.52        2.94      1.62 o
   0  -8   2        0.14       -0.73      3.70 o
   1  -8   2       13.94       17.45      1.88 o
   2  -8   2        2.67       -1.26      2.30 o
   3  -8   2        4.44        7.44      1.78 o
  -2  -7   2        3.69       -1.44      2.43 o
  -1  -7   2       29.34       30.59      1.97 o
   0  -7   2       32.78       25.06      1.94 o
   1  -7   2        9.44        6.15      2.69 o
   2  -7   2        1.07        0.90      1.96 o
   3  -7   2       57.66       63.62      2.20 o
   4  -7   2       46.72       64.50      2.28 o
   5  -7   2        9.09        8.48      1.80 o
  -3  -6   2        9.58        7.54      1.68 o
  -2  -6   2        3.47        3.67      2.91 o
  -1  -6   2        8.06        8.62      4.94 o
   0  -6   2        0.47       -0.52      1.70 o
   1  -6   2      118.66      123.96      2.98 o
   2  -6   2        0.31       -1.79      1.79 o
   3  -6   2        0.37       -1.40      1.77 o
   4  -6   2       19.14       18.67      1.64 o
   5  -6   2        5.79        6.76      2.12 o
  -4  -5   2        0.00       -2.13      2.13 o
  -3  -5   2        0.56        1.82      1.75 o
  -2  -5   2      187.38      184.38      2.74 o
  -1  -5   2        6.63        5.49      1.11 o
   0  -5   2      744.60      719.48      7.23 o
   1  -5   2        0.00        8.22      1.16 o
   2  -5   2       19.11        9.73      1.15 o
   3  -5   2       55.34       43.02      1.57 o
   4  -5   2       58.97       55.76      2.00 o
   5  -5   2        0.00       -0.54      2.07 o
   6  -5   2        1.48       -0.85      2.55 o
  -5  -4   2        0.55        1.93      2.30 o
  -4  -4   2        8.41        8.31      2.14 o
  -3  -4   2       20.10       19.04      1.44 o
  -2  -4   2        3.23        5.36      1.00 o
  -1  -4   2      734.48      700.77     26.95 o
   0  -4   2      355.68      388.99      6.58 o
   1  -4   2      281.77      282.48      5.20 o
   2  -4   2     2171.94     2191.37     87.58 o
   3  -4   2       18.18       45.19      1.44 o
   4  -4   2      254.50      229.06      9.16 o
   5  -4   2       13.07       21.70      1.92 o
   6  -4   2        0.77       -0.81      2.44 o
  -5  -3   2        0.01       -2.52      3.21 o
  -4  -3   2       18.17       21.85      1.55 o
  -3  -3   2       33.97       28.17      1.43 o
  -2  -3   2       36.87       31.68      2.38 o
  -1  -3   2        2.13        4.40      0.74 o
   0  -3   2        9.13        8.78      0.79 o
   1  -3   2      251.16      235.48      5.51 o
   2  -3   2        0.36       -0.04      0.87 o
   3  -3   2       54.00       70.00      1.55 o
   4  -3   2        0.68        1.39      1.27 o
   5  -3   2       33.74       29.94      1.61 o
   6  -3   2      118.04      120.03      4.82 o
  -6  -2   2        0.79       -0.66      2.96 o
  -5  -2   2        7.78        5.45      1.56 o
  -4  -2   2        5.71        4.78      2.27 o
  -3  -2   2       54.82       47.52      4.64 o
  -2  -2   2       21.17       22.02      0.92 o
  -1  -2   2     1221.71     1177.17     28.77 o
   0  -2   2     3045.36     2821.88     61.62 o
   1  -2   2      417.36      430.00     20.13 o
   2  -2   2     1081.19     1200.24     60.40 o
   3  -2   2      496.06      544.11     15.39 o
   4  -2   2      103.03      113.97      3.78 o
   5  -2   2       12.07        7.91      2.47 o
   6  -2   2        5.91        9.63      1.74 o
   7  -2   2        0.00       -2.55      2.55 o
  -6  -1   2       26.12       24.97      1.88 o
  -5  -1   2       14.98       16.53      1.50 o
  -4  -1   2       51.23       43.46      3.32 o
  -3  -1   2        0.00       -0.77      1.10 o
  -2  -1   2       40.25       39.79      1.00 o
  -1  -1   2     2244.99     2384.30     23.13 o
   0  -1   2      241.63      310.27      1.90 o
   1  -1   2     6612.75     7392.72    320.73 o
   2  -1   2     1069.77     1288.97     50.74 o
   3  -1   2       35.13       33.49      1.05 o
   4  -1   2      296.90      326.16      7.38 o
   5  -1   2       22.13       26.14      3.29 o
   6  -1   2      212.93      200.62      3.27 o
   7  -1   2       55.23       54.71      2.50 o
  -6   0   2       60.41       46.87      2.15 o
  -5   0   2      168.05      146.93      2.57 o
  -4   0   2       25.05       20.61      1.18 o
  -3   0   2        5.09        3.07      0.80 o
  -2   0   2      122.07      153.20      1.45 o
  -1   0   2       41.78       42.23      0.65 o
   1   0   2       86.05       97.47      3.62 o
   2   0   2       24.90       26.30      0.78 o
   3   0   2      301.19      287.18      4.11 o
   4   0   2        1.47        0.82      2.21 o
   5   0   2       13.90       18.12      1.52 o
   6   0   2       18.40       21.78      1.83 o
  -7   1   2        0.40        4.62      3.11 o
  -6   1   2        5.45        1.15      2.86 o
  -5   1   2        1.87        0.36      1.68 o
  -4   1   2       13.89       14.54      1.12 o
  -3   1   2        4.70       13.44      0.92 o
  -2   1   2      120.75      151.09      7.50 o
  -1   1   2     2567.30     2694.76     64.30 o
   0   1   2       78.11       95.75      0.82 o
   1   1   2     2779.99     2751.36     93.82 o
   2   1   2       97.61      107.59      3.52 o
   3   1   2        7.28       10.30      0.92 o
   4   1   2        0.84       -0.25      1.82 o
   5   1   2       81.62       78.11      3.74 o
   6   1   2        0.80       -0.92      2.15 o
  -7   2   2        0.17        1.57      2.37 o
  -6   2   2        0.30        1.69      1.71 o
  -5   2   2       11.33        6.71      3.31 o
  -4   2   2      230.60      241.77      2.63 o
  -3   2   2       32.71       31.34      1.17 o
  -2   2   2       11.25       20.05     10.79 o
  -1   2   2      120.95      121.90      2.02 o
   0   2   2     1740.87     1623.31      5.64 o
   1   2   2      595.20      618.54     15.24 o
   2   2   2      148.02      152.89      6.03 o
   3   2   2      142.48      128.71      3.76 o
   4   2   2       52.88       49.47      1.69 o
   5   2   2       87.44       95.46      3.32 o
   6   2   2       87.53       83.39      2.75 o
  -7   3   2        4.94        6.92      1.84 o
  -6   3   2        6.03       11.07      1.65 o
  -5   3   2       21.62       31.09      3.72 o
  -4   3   2       57.15       56.22      1.57 o
  -3   3   2      191.71      210.95     14.06 o
  -2   3   2       85.86       96.24      5.82 o
  -1   3   2      146.17      173.19      7.62 o
   0   3   2       72.64       65.94      1.18 o
   1   3   2       23.93       22.68      3.40 o
   2   3   2       79.77      108.06      3.29 o
   3   3   2        4.73        3.10      1.07 o
   4   3   2        0.06       -1.83      1.83 o
   5   3   2        4.06        5.00      2.08 o
  -6   4   2        5.88        7.48      1.82 o
  -5   4   2       15.83       14.97      4.09 o
  -4   4   2        0.12        1.43      1.68 o
  -3   4   2        5.07        2.13      1.23 o
  -2   4   2        9.17        9.64      1.09 o
  -1   4   2       29.80       29.83      1.30 o
   0   4   2       14.47       20.85      3.17 o
   1   4   2      179.37      181.23      5.66 o
   2   4   2       76.48       66.65      3.61 o
   3   4   2        6.73       10.26      2.11 o
   4   4   2       26.42       29.27      1.79 o
   5   4   2       20.03       13.80      1.89 o
  -6   5   2        0.89        0.65      1.97 o
  -5   5   2       30.63       21.47      1.80 o
  -4   5   2        7.64        6.28      2.26 o
  -3   5   2       21.24       20.88      1.45 o
  -2   5   2        1.39       -0.43      1.50 o
  -1   5   2       32.73       30.90      1.37 o
   0   5   2      115.19      103.96      7.40 o
   1   5   2       49.82       46.21      1.52 o
   2   5   2       93.75       86.74      4.87 o
   3   5   2       44.11       42.63      2.62 o
   4   5   2        6.77        7.97      1.72 o
  -5   6   2       16.86       15.50      1.83 o
  -4   6   2       78.39       71.03      2.30 o
  -3   6   2        0.60        2.17      1.80 o
  -2   6   2       14.82       16.41      1.51 o
  -1   6   2       51.04       47.75      1.79 o
   0   6   2        0.00       -1.11      1.76 o
   1   6   2       39.76       39.40      2.62 o
   2   6   2        3.07       -0.70      2.20 o
   3   6   2        7.14       12.04      1.67 o
  -5   7   2        0.74       -2.54      2.54 o
  -4   7   2        0.00        1.86      2.24 o
  -3   7   2        4.32        4.76      1.73 o
  -2   7   2        0.78        1.91      1.97 o
  -1   7   2        0.01        0.83      2.04 o
   0   7   2       22.95       22.16      1.94 o
   1   7   2        2.21        2.07      3.47 o
   2   7   2        8.28       10.13      1.82 o
  -3   8   2       28.25       28.26      2.62 o
  -2   8   2        1.82        1.25      1.88 o
  -1   8   2        0.31       -0.68      2.33 o
   0   8   2        0.10       -2.41      2.41 o
   0  -8   3       13.51       17.73      2.44 o
   1  -8   3        1.92        5.91      2.35 o
   2  -8   3        2.32        4.08      2.29 o
   3  -8   3        1.21        2.97      3.05 o
  -2  -7   3        3.06        3.61      2.27 o
  -1  -7   3        2.76       -0.74      3.31 o
   0  -7   3       65.62       62.39      3.29 o
   1  -7   3        2.69        0.41      2.93 o
   2  -7   3       11.47       13.27      2.24 o
   3  -7   3        4.44        5.69      2.02 o
   4  -7   3        0.09        0.76      3.03 o
   5  -7   3        6.01        7.04      2.56 o
  -3  -6   3       93.08      102.49      3.82 o
  -2  -6   3       10.81       12.55      2.18 o
  -1  -6   3      368.53      360.08      5.50 o
   0  -6   3        0.23        0.58      2.31 o
   1  -6   3       37.99       44.55      2.50 o
   2  -6   3        1.08       -0.35      2.34 o
   3  -6   3        4.90        5.79      1.82 o
   4  -6   3       13.90       14.99      2.22 o
   5  -6   3        4.80        0.90      3.19 o
  -4  -5   3        3.35        2.60      3.05 o
  -3  -5   3        6.93        9.57      2.17 o
  -2  -5   3       51.02       48.19      2.48 o
  -1  -5   3        0.00       -2.12      2.12 o
   0  -5   3      832.20      776.06      8.08 o
   1  -5   3       34.36       33.13      1.94 o
   2  -5   3       61.94       46.94      2.12 o
   3  -5   3       17.47       12.86      1.76 o
   4  -5   3      152.54      137.05      3.61 o
   5  -5   3       13.66       11.34      2.40 o
   6  -5   3       33.17       33.34      2.89 o
  -5  -4   3       19.65       16.14      2.52 o
  -4  -4   3        8.96       15.76      2.16 o
  -3  -4   3       57.71       59.55      2.57 o
  -2  -4   3       16.35       13.87      1.71 o
  -1  -4   3      123.78      113.85      2.58 o
   0  -4   3      352.13      364.18      3.98 o
   1  -4   3       45.34       45.86      1.77 o
   2  -4   3        2.03        5.18      1.47 o
   3  -4   3        0.00        2.93      1.37 o
   4  -4   3        5.98        6.02      1.74 o
   5  -4   3        0.17        0.19      2.01 o
   6  -4   3        7.96       11.01      2.30 o
  -5  -3   3        0.42       -2.57      3.01 o
  -4  -3   3      118.39      105.61      3.23 o
  -3  -3   3        0.09       -1.16      1.96 o
  -2  -3   3     2606.84     2534.24     14.61 o
  -1  -3   3      267.96      232.55      2.99 o
   0  -3   3      815.19      746.76      6.67 o
   1  -3   3     5771.40     5416.90     17.67 o
   2  -3   3      596.16      642.52      5.79 o
   3  -3   3      105.99      129.94      2.59 o
   4  -3   3       50.13       50.09      2.20 o
   5  -3   3        5.13        3.78      1.85 o
   6  -3   3       93.97       91.91      3.52 o
  -6  -2   3        3.35        0.95      3.14 o
  -5  -2   3        0.79        2.59      2.36 o
  -4  -2   3       41.95       36.29      2.12 o
  -3  -2   3        8.74       12.70      1.50 o
  -2  -2   3       33.39       36.08      1.48 o
  -1  -2   3       10.72        7.66      0.98 o
   0  -2   3     1985.49     1903.80      8.72 o
   1  -2   3      868.78      889.12      6.13 o
   2  -2   3      178.96      153.79      2.29 o
   3  -2   3      479.86      581.95      5.79 o
   4  -2   3       79.72       78.25      2.41 o
   5  -2   3       16.92       19.52      2.06 o
   6  -2   3      120.61      119.96      3.80 o
   7  -2   3        6.97        7.16      2.67 o
  -6  -1   3       17.98       17.78      2.36 o
  -5  -1   3      112.39      110.92      3.37 o
  -4  -1   3      420.64      423.41      4.94 o
  -3  -1   3       25.11       29.61      1.52 o
  -2  -1   3      244.79      261.07      2.78 o
  -1  -1   3     4074.48     4111.35     11.91 o
   0  -1   3      199.03      238.67      2.18 o
   1  -1   3     4489.66     4668.23     11.76 o
   2  -1   3       10.71        8.78      0.97 o
   3  -1   3        2.07        5.60      1.14 o
   4  -1   3        0.04        0.52      1.96 o
   5  -1   3        6.11        8.33      1.86 o
   6  -1   3       18.61       18.00      2.60 o
   7  -1   3        0.03        1.18      3.54 o
  -6   0   3        0.46        2.67      2.14 o
  -5   0   3       10.29       12.70      1.99 o
  -4   0   3       95.21       93.50      2.57 o
  -3   0   3      516.86      456.46      4.53 o
  -2   0   3     2889.06     2955.15     11.69 o
  -1   0   3     1359.37     1197.41      5.89 o
   0   0   3       16.10       25.00      0.66 o
   1   0   3     1316.12     1126.26      5.70 o
   2   0   3      557.79      600.71      5.39 o
   3   0   3      542.99      487.14      4.73 o
   4   0   3        9.23       10.13      1.58 o
   5   0   3       86.39       88.50      2.99 o
   6   0   3       18.62       19.26      2.54 o
  -7   1   3        0.65       -2.50      3.41 o
  -6   1   3        3.08        1.24      3.13 o
  -5   1   3        7.55        8.40      1.76 o
  -4   1   3        1.75       -0.35      2.00 o
  -3   1   3       32.95       38.80      1.58 o
  -2   1   3       24.05       20.09      1.07 o
  -1   1   3     3617.68     3457.92     10.67 o
   0   1   3      181.38      200.44      2.05 o
   1   1   3     5589.51     5198.60     13.61 o
   2   1   3      266.12      277.22      2.89 o
   3   1   3       69.76       56.86      1.87 o
   4   1   3      150.97      166.77      3.32 o
   5   1   3      329.96      330.93      5.15 o
   6   1   3        0.80        0.52      2.33 o
  -7   2   3        0.30       -3.39      3.39 o
  -6   2   3       27.72       26.57      2.61 o
  -5   2   3       29.19       29.84      2.21 o
  -4   2   3       58.16       66.96      2.24 o
  -3   2   3      309.55      375.60      3.86 o
  -2   2   3      210.30      276.21      2.86 o
  -1   2   3      212.11      235.15      2.35 o
   0   2   3     1226.67     1185.48      7.03 o
   1   2   3       25.83       25.84      1.12 o
   2   2   3       21.15       21.94      1.29 o
   3   2   3       22.35       29.20      1.74 o
   4   2   3       21.47       25.70      2.00 o
   5   2   3        0.69        2.62      2.08 o
   6   2   3        1.92       -1.11      3.61 o
  -6   3   3       45.20       39.91      2.94 o
  -5   3   3        3.48        5.40      1.93 o
  -4   3   3       67.64       71.63      2.42 o
  -3   3   3        5.77        1.42      1.27 o
  -2   3   3       65.25       66.41      1.84 o
  -1   3   3     2483.43     2316.28     11.77 o
   0   3   3      514.38      513.28      4.88 o
   1   3   3       75.76       45.41      1.59 o
   2   3   3     1509.25     1546.38     11.65 o
   3   3   3       17.35       20.90      1.74 o
   4   3   3       40.82       47.70      2.41 o
   5   3   3        0.21       -1.16      3.22 o
  -6   4   3        2.95        5.98      2.23 o
  -5   4   3        2.19        5.48      1.95 o
  -4   4   3        0.98        0.21      2.84 o
  -3   4   3        0.03       -0.90      2.03 o
  -2   4   3        7.94       10.05      1.45 o
  -1   4   3        4.60        4.58      1.29 o
   0   4   3       30.43       41.32      1.73 o
   1   4   3       13.82       15.46      1.50 o
   2   4   3       12.52        7.16      1.65 o
   3   4   3       57.09       53.55      2.51 o
   4   4   3        4.46       12.15      2.10 o
   5   4   3       31.50       28.51      2.95 o
  -6   5   3        3.37       -3.59      3.59 o
  -5   5   3       83.19       84.92      3.38 o
  -4   5   3       10.22        9.42      2.05 o
  -3   5   3      231.04      209.13      4.01 o
  -2   5   3       51.36       44.75      2.18 o
  -1   5   3       33.38       33.02      1.91 o
   0   5   3      235.56      205.49      3.72 o
   1   5   3       98.61       95.03      2.80 o
   2   5   3       27.67       30.15      2.34 o
   3   5   3        0.46        0.00      2.70 o
   4   5   3        2.52       -0.93      3.15 o
  -5   6   3        0.10        1.51      3.07 o
  -4   6   3        5.71       -2.16      3.20 o
  -3   6   3       67.16       62.00      2.82 o
  -2   6   3       52.91       52.82      2.51 o
  -1   6   3       24.66       18.73      2.03 o
   0   6   3       24.96       24.58      2.18 o
   1   6   3       75.87       74.04      3.05 o
   2   6   3        0.29       -2.35      2.84 o
   3   6   3       40.85       41.62      3.07 o
  -4   7   3        0.51       -1.39      2.36 o
  -3   7   3        0.51       -3.12      3.12 o
  -2   7   3       21.00       17.40      2.46 o
  -1   7   3        0.62       -1.78      2.86 o
   0   7   3       56.90       57.02      3.11 o
   1   7   3       11.14       10.73      2.52 o
   2   7   3        2.93        4.62      2.29 o
  -3   8   3        0.37        1.83      3.15 o
  -2   8   3        3.38        1.93      3.22 o
  -1   8   3        0.16       -0.32      3.08 o
   0   8   3        3.79        2.65      3.67 o
   0  -8   4        2.88        2.14      3.50 o
   1  -8   4       11.04       13.89      2.55 o
   2  -8   4        0.97        1.05      2.25 o
   3  -8   4        0.28        0.99      3.25 o
  -2  -7   4        0.33        2.98      2.14 o
  -1  -7   4       21.36       24.37      2.44 o
   0  -7   4       19.85       23.55      2.71 o
   1  -7   4        7.00        0.41      3.22 o
   2  -7   4        1.47       -1.78      2.95 o
   3  -7   4       14.74       12.23      2.22 o
   4  -7   4        8.29        3.31      2.31 o
  -3  -6   4        9.25       14.29      2.41 o
  -2  -6   4        0.73        2.06      2.71 o
  -1  -6   4       27.31       26.05      2.54 o
   0  -6   4        4.30        4.31      1.73 o
   1  -6   4       30.90       34.19      2.24 o
   2  -6   4        0.71        3.47      1.63 o
   3  -6   4        4.84        3.75      1.78 o
   4  -6   4       14.36       12.48      2.24 o
   5  -6   4        1.62        0.76      3.23 o
  -4  -5   4        3.20        0.16      3.20 o
  -3  -5   4        0.01       -1.59      2.84 o
  -2  -5   4      244.31      254.84      4.54 o
  -1  -5   4        3.94        4.59      1.66 o
   0  -5   4      501.73      471.41      5.22 o
   1  -5   4       17.92       23.12      1.78 o
   2  -5   4        0.46        1.83      2.03 o
   3  -5   4       27.79       24.23      2.12 o
   4  -5   4        5.21        4.94      1.89 o
   5  -5   4      121.36      101.06      3.63 o
   6  -5   4       15.92       20.80      2.75 o
  -5  -4   4       21.69       15.43      2.74 o
  -4  -4   4       20.34       20.14      2.36 o
  -3  -4   4        0.74       -2.41      2.41 o
  -2  -4   4        0.17       -0.20      1.99 o
  -1  -4   4      303.39      301.84      3.86 o
   0  -4   4      483.68      505.66      5.08 o
   1  -4   4       64.00       78.11      2.08 o
   2  -4   4      200.64      179.65      3.09 o
   3  -4   4       13.17       10.84      1.54 o
   4  -4   4        2.09       -3.16      3.16 o
   5  -4   4       52.23       43.35      2.91 o
   6  -4   4        2.18       -0.30      3.29 o
  -5  -3   4       27.74       30.72      2.63 o
  -4  -3   4        0.30       -1.31      2.69 o
  -3  -3   4        0.02       -0.78      1.99 o
  -2  -3   4       77.93       92.46      2.47 o
  -1  -3   4        1.95        2.36      1.19 o
   0  -3   4       60.96       54.14      1.59 o
   1  -3   4       53.00       61.82      1.76 o
   2  -3   4      127.08      128.87      2.37 o
   3  -3   4       15.87       18.78      1.57 o
   4  -3   4        3.67        2.12      1.56 o
   5  -3   4        0.76        5.76      1.81 o
   6  -3   4       52.21       52.85      3.13 o
  -6  -2   4       14.95       10.23      2.53 o
  -5  -2   4      487.04      442.29      6.24 o
  -4  -2   4       11.53        7.30      1.78 o
  -3  -2   4      130.24      119.35      2.67 o
  -2  -2   4      256.91      254.52      3.12 o
  -1  -2   4     1042.64     1013.95      7.29 o
   0  -2   4      352.89      355.91      3.47 o
   1  -2   4       94.11       83.78      1.57 o
   2  -2   4      196.64      216.36      2.63 o
   3  -2   4       28.37       33.95      1.65 o
   4  -2   4       52.05       72.54      2.33 o
   5  -2   4       26.08       33.94      2.30 o
   6  -2   4       13.33       14.86      2.41 o
   7  -2   4       22.60       20.72      2.95 o
  -6  -1   4        2.21       -0.75      3.40 o
  -5  -1   4       33.33       40.60      2.54 o
  -4  -1   4      116.15      110.05      3.01 o
  -3  -1   4       94.08      105.18      2.31 o
  -2  -1   4      662.28      689.20      6.31 o
  -1  -1   4      847.95      862.90      5.77 o
   0  -1   4      846.14      791.70      4.78 o
   1  -1   4     5624.96     5641.82     13.69 o
   2  -1   4      962.53     1027.30      7.20 o
   3  -1   4      184.04      179.03      2.73 o
   4  -1   4       80.65       82.05      2.40 o
   5  -1   4        0.14        0.34      2.33 o
   6  -1   4        0.85       -3.14      3.14 o
  -6   0   4        9.92       11.19      2.34 o
  -5   0   4        9.14        6.29      1.84 o
  -4   0   4       76.71       70.62      2.33 o
  -3   0   4        5.63        2.83      1.13 o
  -2   0   4      224.74      294.12      2.83 o
  -1   0   4       47.74       43.13      1.05 o
   0   0   4      194.03      183.17      1.89 o
   1   0   4       33.10       35.16      1.01 o
   2   0   4        2.19        3.69      0.90 o
   3   0   4       66.11       70.46      1.96 o
   4   0   4       33.24       26.51      1.78 o
   5   0   4       91.51       91.68      3.04 o
   6   0   4       20.44       17.79      2.56 o
  -6   1   4       10.90        9.20      2.24 o
  -5   1   4       83.43       76.35      2.78 o
  -4   1   4      167.98      151.52      3.00 o
  -3   1   4      204.68      185.35      2.75 o
  -2   1   4      227.94      299.25      3.08 o
  -1   1   4     7076.27     6990.50     15.39 o
   0   1   4      885.11      803.61      4.92 o
   1   1   4     1242.99     1152.77      6.77 o
   2   1   4      370.41      343.63      3.57 o
   3   1   4        1.34        1.76      1.32 o
   4   1   4       35.63       37.40      2.06 o
   5   1   4        7.58       10.03      2.27 o
   6   1   4       14.09        8.48      2.52 o
  -7   2   4        0.27       -2.67      3.23 o
  -6   2   4        4.61        2.76      3.20 o
  -5   2   4       42.23       33.54      2.26 o
  -4   2   4      213.92      234.36      3.67 o
  -3   2   4      252.53      240.12      3.20 o
  -2   2   4      268.02      322.66      3.17 o
  -1   2   4      533.65      531.72      4.99 o
   0   2   4      470.82      443.27      3.92 o
   1   2   4      619.41      659.43      6.04 o
   2   2   4       72.37       79.24      1.97 o
   3   2   4       26.84       23.08      1.70 o
   4   2   4        0.42       -1.18      2.19 o
   5   2   4        0.45        0.53      2.90 o
   6   2   4        0.90       -1.28      3.37 o
  -6   3   4      146.34      130.92      4.01 o
  -5   3   4        1.00        0.59      2.76 o
  -4   3   4        3.22        6.89      1.65 o
  -3   3   4        4.98        9.93      1.39 o
  -2   3   4        4.91        5.65      1.12 o
  -1   3   4        0.72        1.23      1.43 o
   0   3   4       40.68       31.03      1.37 o
   1   3   4       29.50       30.08      1.48 o
   2   3   4       40.49       45.78      1.98 o
   3   3   4        0.29       -0.44      1.40 o
   4   3   4       11.02       11.66      2.11 o
   5   3   4        0.06       -1.90      3.00 o
  -6   4   4       16.44       17.25      2.73 o
  -5   4   4       45.92       32.89      2.67 o
  -4   4   4     1370.82     1330.27     12.93 o
  -3   4   4      317.13      351.88      4.46 o
  -2   4   4      159.78      173.88      3.02 o
  -1   4   4      344.90      299.04      3.70 o
   0   4   4       63.91       75.63      2.12 o
   1   4   4        8.13       14.53      1.54 o
   2   4   4        0.25       -0.49      1.97 o
   3   4   4        0.18        0.06      1.73 o
   4   4   4        3.12       -3.14      3.14 o
   5   4   4       16.22       16.68      2.62 o
  -6   5   4        0.07        0.95      3.16 o
  -5   5   4       24.61       23.01      2.87 o
  -4   5   4        2.26        1.08      2.65 o
  -3   5   4      541.58      526.80      5.93 o
  -2   5   4       54.71       55.63      2.25 o
  -1   5   4      167.90      158.86      3.22 o
   0   5   4      244.90      232.58      3.87 o
   1   5   4       87.35       87.35      2.74 o
   2   5   4      152.35      166.59      3.86 o
   3   5   4       18.18       21.95      2.41 o
   4   5   4        1.79        5.70      2.20 o
  -5   6   4        2.23        1.82      3.35 o
  -4   6   4       14.93       12.85      2.36 o
  -3   6   4       64.03       60.43      2.90 o
  -2   6   4       16.32       16.76      2.05 o
  -1   6   4       29.50       31.59      2.21 o
   0   6   4       10.87       12.27      2.05 o
   1   6   4        2.72       -2.66      2.92 o
   2   6   4        2.04       -0.70      2.92 o
   3   6   4        4.09        2.67      3.39 o
  -4   7   4      119.19      128.16      4.10 o
  -3   7   4        4.52        6.80      2.20 o
  -2   7   4       86.68       87.75      3.43 o
  -1   7   4        6.71        9.86      2.10 o
   0   7   4       56.06       49.63      3.10 o
   1   7   4       31.56       31.73      2.69 o
   2   7   4        4.80        4.17      2.29 o
  -3   8   4        0.36       -1.01      3.23 o
  -2   8   4        0.98        0.49      3.39 o
  -1   8   4        0.89       -1.79      3.31 o
   0   8   4        0.09        0.84      3.12 o
   0  -8   5       11.29        9.92      2.46 o
   1  -8   5        1.69        2.25      3.58 o
   2  -8   5       28.52       34.28      2.84 o
   3  -8   5        0.19        1.33      3.19 o
  -2  -7   5        9.30        6.54      2.49 o
  -1  -7   5        5.38        9.81      2.22 o
   0  -7   5      207.73      219.15      4.84 o
   1  -7   5        2.55       -0.27      3.20 o
   2  -7   5       23.19       35.56      2.65 o
   3  -7   5       30.73       39.03      2.73 o
   4  -7   5        0.23        1.70      2.99 o
  -3  -6   5       16.62       17.19      2.65 o
  -2  -6   5       21.13       21.87      2.31 o
  -1  -6   5        6.29        8.22      2.24 o
   0  -6   5       13.62       13.21      1.97 o
   1  -6   5       13.41       10.07      1.94 o
   2  -6   5        7.81        7.06      1.80 o
   3  -6   5        0.52       -2.61      2.61 o
   4  -6   5       51.50       46.84      2.83 o
   5  -6   5        8.63        8.29      2.33 o
  -4  -5   5       13.29       10.50      2.46 o
  -3  -5   5       14.82       13.76      2.10 o
  -2  -5   5       37.38       28.54      2.35 o
  -1  -5   5       64.84       57.90      2.46 o
   0  -5   5       80.37       79.10      2.60 o
   1  -5   5      210.98      200.10      3.48 o
   2  -5   5        0.04       -0.49      2.16 o
   3  -5   5        1.09       -2.63      2.63 o
   4  -5   5        4.90        6.96      1.95 o
   5  -5   5        7.84        2.76      3.48 o
   6  -5   5        0.83        1.75      2.46 o
  -5  -4   5       12.23        6.82      2.51 o
  -4  -4   5       31.98       33.69      2.49 o
  -3  -4   5       25.51       23.78      2.05 o
  -2  -4   5        1.48       -0.10      2.12 o
  -1  -4   5        4.38        6.74      1.36 o
   0  -4   5        0.01        3.48      1.21 o
   1  -4   5      257.73      195.99      3.12 o
   2  -4   5      869.96      847.33      7.57 o
   3  -4   5        0.41       -1.10      2.00 o
   4  -4   5       24.34       15.06      1.90 o
   5  -4   5      430.59      453.59      6.25 o
   6  -4   5       26.54       19.23      2.58 o
  -5  -3   5       12.40       17.99      2.33 o
  -4  -3   5       17.76       12.95      2.16 o
  -3  -3   5        5.44        7.25      1.56 o
  -2  -3   5       42.44       53.15      2.01 o
  -1  -3   5        5.78        7.24      1.14 o
   0  -3   5        8.80       10.41      1.04 o
   1  -3   5       31.24       22.99      1.37 o
   2  -3   5       45.86       48.72      1.70 o
   3  -3   5        0.73        0.32      1.89 o
   4  -3   5        0.08        2.05      2.17 o
   5  -3   5        0.72        2.38      2.73 o
   6  -3   5      101.86      101.57      3.83 o
  -6  -2   5        0.56       -3.49      3.49 o
  -5  -2   5        1.30        1.31      3.46 o
  -4  -2   5       30.65       27.24      2.05 o
  -3  -2   5       15.75       17.96      1.59 o
  -2  -2   5       96.69      102.30      2.17 o
  -1  -2   5      515.21      528.76      4.70 o
   0  -2   5      108.32      107.68      1.74 o
   1  -2   5      329.96      350.57      3.64 o
   2  -2   5        8.93       12.16      1.14 o
   3  -2   5       92.57       97.84      2.26 o
   4  -2   5      127.68      136.96      3.07 o
   5  -2   5       44.37       51.09      2.51 o
   6  -2   5        1.38        3.14      2.09 o
  -6  -1   5       44.30       40.99      2.88 o
  -5  -1   5       36.91       40.77      2.61 o
  -4  -1   5      180.91      175.99      3.51 o
  -3  -1   5       10.37        9.31      1.23 o
  -2  -1   5      564.63      579.53      5.15 o
  -1  -1   5       43.20       59.64      1.36 o
   0  -1   5      703.19      684.39      4.85 o
   1  -1   5     2288.97     2172.75      9.04 o
   2  -1   5      335.45      346.81      3.45 o
   3  -1   5      165.94      179.10      2.77 o
   4  -1   5      150.26      154.37      3.08 o
   5  -1   5       16.31       13.47      2.00 o
   6  -1   5       20.77       20.53      2.47 o
  -6   0   5        9.45        7.83      2.13 o
  -5   0   5        0.61       -2.69      2.69 o
  -4   0   5       69.77       70.98      2.35 o
  -3   0   5       23.30       28.95      1.56 o
  -2   0   5     1063.32     1148.86      7.78 o
  -1   0   5       82.30       86.44      1.41 o
   0   0   5       94.70       86.24      1.29 o
   1   0   5      258.66      256.01      2.46 o
   2   0   5        3.42       -0.71      1.57 o
   3   0   5        9.37        4.60      1.29 o
   4   0   5        1.54        4.11      1.40 o
   5   0   5       42.60       47.28      2.61 o
   6   0   5        4.39       10.00      2.31 o
  -6   1   5        6.12        6.18      2.18 o
  -5   1   5        0.58        1.91      2.36 o
  -4   1   5        8.25        7.00      1.54 o
  -3   1   5      121.82      142.34      2.56 o
  -2   1   5       25.25       39.27      1.32 o
   0   1   5     1029.52      935.57      5.71 o
   1   1   5     1067.00      949.66      6.46 o
   2   1   5      487.31      516.93      4.97 o
   3   1   5      345.56      329.22      3.85 o
   4   1   5        3.08       10.27      1.74 o
   5   1   5        0.28       -0.50      2.69 o
   6   1   5       11.09       11.62      2.48 o
  -6   2   5       18.53       20.51      2.41 o
  -5   2   5       27.81       21.63      2.08 o
  -4   2   5       12.07       17.55      1.67 o
  -3   2   5      188.19      181.62      2.88 o
  -2   2   5      113.99      126.96      2.16 o
  -1   2   5      217.35      198.17      2.35 o
   0   2   5        0.00       -0.14      1.14 o
   1   2   5      194.98      175.14      2.39 o
   2   2   5       14.61       21.35      1.42 o
   3   2   5      255.38      280.66      3.95 o
   4   2   5       63.31       59.09      2.44 o
   5   2   5       10.36        9.61      2.12 o
   6   2   5       36.19       38.85      3.07 o
  -6   3   5      113.53      100.35      3.73 o
  -5   3   5      116.67      130.51      3.54 o
  -4   3   5      154.82      144.22      3.22 o
  -3   3   5       91.00      110.42      2.49 o
  -2   3   5       22.87       25.53      1.41 o
  -1   3   5        5.35        7.04      1.08 o
   0   3   5      114.47       96.45      2.04 o
   1   3   5        0.01       -1.04      1.54 o
   2   3   5        1.48        1.24      2.01 o
   3   3   5        5.69       -0.50      2.28 o
   4   3   5       92.76       90.40      3.19 o
   5   3   5       14.46       11.81      2.42 o
  -6   4   5        0.02       -1.20      3.12 o
  -5   4   5        1.39       -1.78      3.40 o
  -4   4   5        4.57        6.95      2.22 o
  -3   4   5       27.50       28.89      1.99 o
  -2   4   5        0.98        0.16      1.91 o
  -1   4   5      117.31      125.24      2.56 o
   0   4   5      142.36      151.98      2.82 o
   1   4   5       94.77       75.52      2.25 o
   2   4   5        2.66        0.20      2.17 o
   3   4   5       44.93       36.93      2.45 o
   4   4   5       19.46       24.68      2.43 o
   5   4   5       11.59       15.80      2.67 o
  -6   5   5        2.02       -0.64      3.37 o
  -5   5   5      252.73      249.57      5.06 o
  -4   5   5       11.76       13.53      2.09 o
  -3   5   5      464.88      464.38      5.69 o
  -2   5   5       43.09       43.17      2.10 o
  -1   5   5       74.37       75.34      2.45 o
   0   5   5        1.83        2.27      2.41 o
   1   5   5       61.30       58.90      2.46 o
   2   5   5        1.27        0.12      2.61 o
   3   5   5        8.99        4.70      2.09 o
   4   5   5       71.76       61.77      3.59 o
  -5   6   5       31.83       31.11      2.69 o
  -4   6   5       21.23       20.54      2.56 o
  -3   6   5      138.79      134.09      3.66 o
  -2   6   5      103.35      100.95      3.27 o
  -1   6   5       82.03       76.67      3.08 o
   0   6   5        4.00        4.97      1.76 o
   1   6   5       25.51       26.29      2.45 o
   2   6   5        3.78       -3.24      3.38 o
   3   6   5       10.89        8.75      2.57 o
  -4   7   5        4.15        5.29      2.47 o
  -3   7   5        2.36        4.80      1.99 o
  -2   7   5        6.48        2.80      3.24 o
  -1   7   5        0.05        1.39      2.84 o
   0   7   5        4.81        7.07      2.13 o
   1   7   5        0.20       -3.08      3.08 o
   2   7   5        2.97        0.49      3.33 o
  -2   8   5        6.83       -2.29      3.54 o
  -1   8   5        1.29        2.78      3.18 o
   1  -8   6       23.50       29.27      2.96 o
   2  -8   6       21.00       22.80      2.57 o
  -2  -7   6       36.35       39.04      2.99 o
  -1  -7   6        3.66        5.63      2.24 o
   0  -7   6       19.43       20.44      2.56 o
   1  -7   6        0.06        0.42      2.86 o
   2  -7   6        1.16        1.54      2.77 o
   3  -7   6        0.91       -1.60      2.99 o
   4  -7   6        0.05       -3.35      3.35 o
  -3  -6   6       49.38       47.08      3.05 o
  -2  -6   6       12.23        9.77      2.25 o
  -1  -6   6      292.42      293.78      5.08 o
   0  -6   6        4.28        6.32      1.86 o
   1  -6   6      267.71      274.85      4.62 o
   2  -6   6       18.35       21.38      1.99 o
   3  -6   6       29.87       41.78      2.41 o
   4  -6   6       69.98       64.78      3.08 o
   5  -6   6        7.73        5.15      2.29 o
  -4  -5   6        2.98        2.97      3.59 o
  -3  -5   6        7.60       10.76      2.02 o
  -2  -5   6        8.21        9.48      1.97 o
  -1  -5   6       41.93       38.49      2.29 o
   0  -5   6        5.19        4.38      1.61 o
   1  -5   6      258.80      258.61      3.98 o
   2  -5   6       12.21        7.38      1.69 o
   3  -5   6        0.70       -2.79      2.79 o
   4  -5   6       65.19       54.98      2.78 o
   5  -5   6       26.01       29.59      2.59 o
   6  -5   6       22.51       20.64      2.76 o
  -5  -4   6       10.19       10.26      2.52 o
  -4  -4   6        0.03       -1.52      2.71 o
  -3  -4   6       59.48       57.56      2.66 o
  -2  -4   6       32.73       29.77      1.88 o
  -1  -4   6       17.13       19.51      1.61 o
   0  -4   6       28.91       30.25      1.63 o
   1  -4   6       23.78       23.66      1.62 o
   2  -4   6       63.57       66.00      2.22 o
   3  -4   6        0.56        2.84      1.54 o
   4  -4   6        6.17        8.29      1.90 o
   5  -4   6        1.00        0.52      3.08 o
   6  -4   6       13.54        9.14      2.51 o
  -5  -3   6       22.67       27.42      2.60 o
  -4  -3   6      129.86      131.01      3.63 o
  -3  -3   6       18.91       12.96      1.82 o
  -2  -3   6       64.77       70.51      2.14 o
  -1  -3   6        0.86        3.41      1.06 o
   0  -3   6      331.60      303.70      3.29 o
   1  -3   6      156.88      179.37      2.63 o
   2  -3   6      241.96      274.62      3.39 o
   3  -3   6       88.79       93.22      2.39 o
   4  -3   6        7.11        4.42      1.66 o
   5  -3   6       17.65       10.88      2.08 o
   6  -3   6       19.81       17.59      2.59 o
  -6  -2   6        8.01       -0.16      3.94 o
  -5  -2   6        0.05       -0.14      2.90 o
  -4  -2   6       23.36       22.40      2.07 o
  -3  -2   6       19.64       21.90      1.82 o
  -2  -2   6      108.90      108.42      2.28 o
  -1  -2   6      440.58      415.62      4.37 o
   0  -2   6       53.55       49.54      1.40 o
   1  -2   6        1.16       -1.41      1.41 o
   2  -2   6       17.19       21.88      1.29 o
   3  -2   6      159.89      151.79      2.74 o
   4  -2   6      214.00      238.68      3.84 o
   5  -2   6        0.34        4.57      1.76 o
   6  -2   6       15.16       16.36      2.37 o
  -6  -1   6       47.40       37.96      2.93 o
  -5  -1   6        1.18        2.37      2.64 o
  -4  -1   6      574.48      548.92      5.76 o
  -3  -1   6        0.00       -1.56      1.78 o
  -2  -1   6       30.78       31.25      1.36 o
  -1  -1   6      115.85      136.56      1.93 o
   0  -1   6      131.20      122.27      1.72 o
   1  -1   6      280.34      304.13      2.91 o
   2  -1   6       43.52       46.30      1.53 o
   3  -1   6       89.42      101.40      2.29 o
   4  -1   6        1.19       -2.14      2.14 o
   5  -1   6        2.89        1.52      2.65 o
   6  -1   6        0.45       -2.72      3.17 o
  -6   0   6        1.18       -2.18      3.25 o
  -5   0   6      153.49      141.49      3.69 o
  -4   0   6        8.55       11.84      1.49 o
  -3   0   6      252.16      290.38      3.56 o
  -2   0   6     1108.33     1311.83      8.64 o
  -1   0   6     2021.17     2191.11      9.41 o
   0   0   6    19674.62    13788.23     21.69 o
   1   0   6     7373.84     6623.93     16.49 o
   2   0   6      234.69      192.08      2.67 o
   3   0   6      355.55      354.00      3.93 o
   4   0   6       58.30       57.17      2.20 o
   5   0   6       99.39      110.59      3.27 o
   6   0   6        4.03        2.20      3.19 o
  -6   1   6        0.18       -1.14      3.29 o
  -5   1   6        6.14        3.58      1.88 o
  -4   1   6        0.53        1.93      2.04 o
  -3   1   6      105.52      100.26      2.52 o
  -2   1   6       18.58       21.71      1.19 o
  -1   1   6      352.12      382.75      3.63 o
   0   1   6      113.68       99.18      1.59 o
   1   1   6     1067.43      986.01      6.98 o
   2   1   6      601.62      636.66      5.70 o
   3   1   6      101.76      103.83      2.48 o
   4   1   6       35.45       38.21      2.26 o
   5   1   6        0.05       -0.12      2.72 o
   6   1   6       32.79       26.82      2.80 o
  -6   2   6        8.55        6.03      2.15 o
  -5   2   6       47.53       36.46      2.46 o
  -4   2   6      152.55      148.83      3.16 o
  -3   2   6       19.02       14.84      1.41 o
  -2   2   6      119.55      150.94      2.39 o
  -1   2   6     1124.09     1114.34      7.73 o
   0   2   6      224.57      234.30      2.59 o
   1   2   6       56.36       46.04      1.48 o
   2   2   6       68.59       69.65      2.03 o
   3   2   6       29.83       32.64      1.97 o
   4   2   6        5.91        6.55      1.73 o
   5   2   6        0.03       -1.09      2.88 o
   6   2   6        1.73        0.66      3.48 o
  -6   3   6       11.46       13.25      2.50 o
  -5   3   6       71.22       82.65      3.08 o
  -4   3   6       18.00       15.61      1.99 o
  -3   3   6      265.29      250.88      3.67 o
  -2   3   6      169.95      171.36      2.75 o
  -1   3   6       29.58       20.99      1.35 o
   0   3   6        4.90        0.75      1.07 o
   1   3   6        4.15        2.52      1.23 o
   2   3   6      178.94      183.18      3.19 o
   3   3   6       60.48       48.28      2.31 o
   4   3   6       77.33       84.60      3.11 o
   5   3   6        2.85       -3.58      3.58 o
  -6   4   6        2.23        1.98      2.27 o
  -5   4   6       86.55       79.80      3.36 o
  -4   4   6       99.78      106.59      3.28 o
  -3   4   6       43.53       37.89      2.05 o
  -2   4   6      173.64      173.46      3.15 o
  -1   4   6       57.06       57.96      2.08 o
   0   4   6        0.30        1.41      1.74 o
   1   4   6        0.47       -0.36      1.95 o
   2   4   6       40.61       37.08      2.08 o
   3   4   6      157.80      150.13      3.71 o
   4   4   6        8.55        6.65      2.08 o
   5   4   6       48.79       58.75      3.50 o
  -6   5   6        0.00       -2.28      3.28 o
  -5   5   6       28.29       35.69      2.74 o
  -4   5   6        0.45       -0.50      2.88 o
  -3   5   6      186.00      177.24      3.83 o
  -2   5   6        2.57        4.10      1.59 o
  -1   5   6       30.78       37.20      2.11 o
   0   5   6       18.58       23.73      1.90 o
   1   5   6        9.33       11.57      1.80 o
   2   5   6        7.32        5.51      1.95 o
   3   5   6        0.00       -1.39      3.06 o
   4   5   6        0.96       -1.12      3.54 o
  -5   6   6       18.53       16.38      2.63 o
  -4   6   6       20.53       28.29      2.47 o
  -3   6   6        4.91        6.29      2.03 o
  -2   6   6       12.85       17.46      2.00 o
  -1   6   6       21.73       22.69      2.20 o
   0   6   6       77.75       87.81      3.03 o
   1   6   6      124.24      123.74      3.67 o
   2   6   6      187.93      211.50      4.81 o
   3   6   6       18.91       22.55      2.74 o
  -4   7   6       13.02       12.01      2.50 o
  -3   7   6        0.04       -1.78      3.07 o
  -2   7   6        1.48       -0.14      2.95 o
  -1   7   6        0.90       -3.05      3.05 o
   0   7   6        3.88        2.78      2.23 o
   1   7   6        0.83        3.17      2.14 o
   2   7   6        3.93       -3.73      3.73 o
  -2   8   6        0.00        1.58      2.21 o
  -1   8   6        0.32        1.83      3.26 o
   1  -8   7        7.31        1.81      3.74 o
   2  -8   7        3.73        3.55      2.45 o
  -2  -7   7        7.64        6.85      2.58 o
  -1  -7   7        0.13       -1.67      3.06 o
   0  -7   7       24.75       25.00      2.65 o
   1  -7   7        0.02        4.29      1.91 o
   2  -7   7        1.14        1.42      3.02 o
   3  -7   7        2.70        2.14      2.27 o
   4  -7   7        0.31       -1.58      3.50 o
  -3  -6   7        0.57        0.63      3.05 o
  -2  -6   7        0.93       -0.57      2.87 o
  -1  -6   7        0.00        1.16      2.95 o
   0  -6   7        0.05        0.18      1.84 o
   1  -6   7        2.06        6.94      1.80 o
   2  -6   7        6.85        8.16      1.75 o
   3  -6   7        2.30        3.78      1.84 o
   4  -6   7        0.05        0.84      2.76 o
   5  -6   7        0.08       -2.81      2.96 o
  -4  -5   7      125.16      126.76      4.26 o
  -3  -5   7        0.19       -2.48      2.86 o
  -2  -5   7      126.28      113.72      3.39 o
  -1  -5   7        0.42        0.43      2.12 o
   0  -5   7       13.00       12.62      1.82 o
   1  -5   7      241.56      229.32      3.88 o
   2  -5   7        0.27        1.94      1.99 o
   3  -5   7        3.49        0.22      2.50 o
   4  -5   7        3.97        5.97      1.82 o
   5  -5   7       12.49       13.56      2.41 o
   6  -5   7       16.47       19.46      2.69 o
  -5  -4   7        4.22        0.49      3.44 o
  -4  -4   7        4.75        7.96      2.07 o
  -3  -4   7       71.56       63.71      2.81 o
  -2  -4   7       29.75       28.24      1.96 o
  -1  -4   7        7.55        3.54      1.35 o
   0  -4   7       23.68       21.14      1.61 o
   1  -4   7        9.88        9.78      1.45 o
   2  -4   7      147.38      150.07      2.95 o
   3  -4   7        7.08        0.48      2.40 o
   4  -4   7        5.38       10.18      2.14 o
   5  -4   7       67.27       67.73      3.07 o
   6  -4   7        0.08        3.46      2.23 o
  -5  -3   7        0.65        2.82      3.02 o
  -4  -3   7      121.19      123.77      3.52 o
  -3  -3   7       11.87        7.94      1.71 o
  -2  -3   7        1.93        3.09      1.41 o
  -1  -3   7        0.45       -1.77      1.77 o
   0  -3   7       16.93       21.06      1.31 o
   1  -3   7      148.45      130.59      2.39 o
   2  -3   7      101.68      100.08      2.33 o
   3  -3   7       32.01       34.04      1.89 o
   4  -3   7       21.74       17.48      1.95 o
   5  -3   7      153.20      153.32      3.81 o
   6  -3   7       10.18       15.93      2.31 o
  -6  -2   7       42.35       45.16      3.18 o
  -5  -2   7       11.17        8.95      2.18 o
  -4  -2   7      139.09      136.98      3.47 o
  -3  -2   7      355.72      385.95      4.55 o
  -2  -2   7      262.21      240.61      3.24 o
  -1  -2   7      585.78      509.55      4.98 o
   0  -2   7      452.96      421.99      4.26 o
   1  -2   7       37.71       22.12      1.64 o
   2  -2   7        2.04       13.28      1.22 o
   3  -2   7        4.62        1.09      1.88 o
   4  -2   7       14.62       14.69      1.80 o
   5  -2   7       32.20       40.52      2.46 o
   6  -2   7        0.62       -3.29      3.29 o
  -6  -1   7       28.48       29.42      2.82 o
  -5  -1   7        1.64       -0.38      2.80 o
  -4  -1   7      670.16      659.68      6.46 o
  -3  -1   7      171.90      176.16      3.01 o
  -2  -1   7       49.32       42.54      1.57 o
  -1  -1   7       90.34       83.25      1.68 o
   0  -1   7     1245.46     1144.95      7.10 o
   1  -1   7      155.13      193.45      2.33 o
   2  -1   7       30.60       36.66      1.44 o
   3  -1   7       82.76      125.38      2.54 o
   4  -1   7        7.33        6.05      1.61 o
   5  -1   7        5.15        5.41      1.87 o
   6  -1   7        8.72        4.07      2.35 o
  -6   0   7        0.63        1.91      2.82 o
  -5   0   7       90.75       82.39      3.24 o
  -4   0   7        7.54        5.88      1.59 o
  -3   0   7      110.52      117.55      2.56 o
  -2   0   7      401.70      412.61      4.00 o
  -1   0   7       10.09       16.06      1.04 o
   0   0   7       36.02       40.07      1.22 o
   1   0   7        0.30       -1.39      1.44 o
   2   0   7      123.51      131.74      2.29 o
   3   0   7      117.08      124.38      2.59 o
   4   0   7        9.27        1.37      2.50 o
   5   0   7       21.79       24.83      2.33 o
   6   0   7        0.56       -0.90      3.20 o
  -6   1   7      113.15       84.25      3.50 o
  -5   1   7       91.78       94.80      3.06 o
  -4   1   7       19.72       24.01      1.82 o
  -3   1   7     4132.35     4510.55     19.01 o
  -2   1   7      314.65      371.74      3.80 o
  -1   1   7     1194.49     1280.63      7.91 o
   0   1   7      133.82      110.38      2.12 o
   1   1   7      150.72      156.51      2.24 o
   2   1   7       27.23       32.53      1.46 o
   3   1   7       60.32       57.14      2.10 o
   4   1   7        9.11        9.13      1.76 o
   5   1   7        0.00       -0.39      2.90 o
   6   1   7       31.02       31.53      2.88 o
  -6   2   7        2.95        1.15      3.08 o
  -5   2   7       33.97       31.12      2.37 o
  -4   2   7      319.69      346.49      4.61 o
  -3   2   7       42.24       57.85      2.01 o
  -2   2   7      743.13      795.22      7.44 o
  -1   2   7      680.41      670.04      6.31 o
   0   2   7        0.73        3.07      0.95 o
   1   2   7      330.38      304.40      3.29 o
   2   2   7       52.62       49.30      1.83 o
   3   2   7      460.10      471.29      5.13 o
   4   2   7       22.30       20.17      2.08 o
   5   2   7        5.20        8.12      2.36 o
   6   2   7        6.23        8.91      2.66 o
  -6   3   7        3.04        6.27      2.19 o
  -5   3   7       64.95       75.17      3.02 o
  -4   3   7       13.68       14.07      1.91 o
  -3   3   7       67.68       63.11      2.29 o
  -2   3   7      120.83      130.67      2.56 o
  -1   3   7        0.75        0.75      1.10 o
   0   3   7        0.11       -0.07      1.44 o
   1   3   7       39.60       32.42      1.65 o
   2   3   7       56.55       49.51      2.05 o
   3   3   7        5.44        7.35      1.76 o
   4   3   7        5.99        6.89      2.02 o
   5   3   7        5.82        6.91      2.40 o
  -6   4   7       11.51       13.12      2.40 o
  -5   4   7      180.60      190.18      4.35 o
  -4   4   7      271.93      283.63      4.69 o
  -3   4   7       62.24       56.03      2.31 o
  -2   4   7      562.46      592.69      6.03 o
  -1   4   7      229.41      206.78      3.32 o
   0   4   7       21.01       19.70      1.58 o
   1   4   7       83.69       86.65      2.51 o
   2   4   7       55.29       52.00      2.33 o
   3   4   7       47.58       53.51      2.78 o
   4   4   7       14.59        9.34      2.33 o
  -6   5   7        6.57        4.28      2.62 o
  -5   5   7       18.06       20.93      2.50 o
  -4   5   7        0.08        0.88      2.64 o
  -3   5   7       60.47       49.70      2.57 o
  -2   5   7        6.45        6.19      1.70 o
  -1   5   7       47.51       52.48      2.22 o
   0   5   7        6.41       10.70      1.79 o
   1   5   7       92.54      115.59      3.17 o
   2   5   7      116.16      105.90      3.29 o
   3   5   7       14.13       11.26      2.35 o
   4   5   7       62.03       67.14      3.48 o
  -5   6   7        7.91        7.19      2.36 o
  -4   6   7       62.07       59.96      3.22 o
  -3   6   7       11.46       12.80      2.24 o
  -2   6   7        1.75       -0.87      2.69 o
  -1   6   7        0.05        1.95      1.68 o
   0   6   7        2.93        3.44      1.93 o
   1   6   7       13.68       11.80      2.25 o
   2   6   7        9.19       12.42      2.52 o
   3   6   7        0.06       -3.31      3.31 o
  -4   7   7        2.06       -0.16      3.50 o
  -3   7   7        1.99        1.81      3.11 o
  -2   7   7       72.23       72.62      3.23 o
  -1   7   7       11.15       12.27      2.25 o
   0   7   7        9.18       11.72      2.34 o
   1   7   7       15.57       24.23      2.54 o
   1  -8   8        3.50        2.67      3.41 o
  -1  -7   8        3.51        3.48      2.23 o
   0  -7   8       37.82       33.45      2.73 o
   1  -7   8        0.52       -0.71      2.89 o
   2  -7   8        1.02       -1.59      2.85 o
   3  -7   8        5.28        5.25      2.30 o
   4  -7   8       31.96       32.26      3.11 o
  -3  -6   8        4.39        9.08      2.33 o
  -2  -6   8        8.73        8.93      2.37 o
  -1  -6   8       18.03       20.41      2.32 o
   0  -6   8        1.60        3.41      1.86 o
   1  -6   8        8.21       11.08      2.07 o
   2  -6   8       11.34       14.12      2.07 o
   3  -6   8        2.98        3.78      1.90 o
   4  -6   8        2.76        1.56      2.97 o
   5  -6   8        0.13       -0.63      3.21 o
  -4  -5   8        2.89        0.48      3.73 o
  -3  -5   8       25.30       22.38      2.43 o
  -2  -5   8        0.13        1.78      1.83 o
  -1  -5   8        9.66        5.20      1.80 o
   0  -5   8       83.88       85.32      2.70 o
   1  -5   8       14.89       24.12      1.87 o
   2  -5   8       20.81       20.32      1.84 o
   3  -5   8       36.50       28.61      2.27 o
   4  -5   8        0.03        1.77      2.62 o
   5  -5   8        0.39       -0.43      3.10 o
   6  -5   8        0.07        1.99      3.39 o
  -5  -4   8        4.43        7.63      2.36 o
  -4  -4   8        3.89        2.12      2.81 o
  -3  -4   8        0.21       -2.51      2.51 o
  -2  -4   8       10.84        7.11      1.82 o
  -1  -4   8      161.09      155.78      3.08 o
   0  -4   8      123.19      119.32      2.63 o
   1  -4   8       23.31       22.21      1.74 o
   2  -4   8       56.33       64.04      2.27 o
   3  -4   8      206.63      234.41      3.96 o
   4  -4   8      282.01      283.64      4.64 o
   5  -4   8        2.49        3.73      2.07 o
   6  -4   8        0.42        2.34      3.16 o
  -5  -3   8        0.00       -3.16      3.28 o
  -4  -3   8       19.44       21.63      2.50 o
  -3  -3   8        3.09        4.48      1.48 o
  -2  -3   8        4.55        4.39      1.40 o
  -1  -3   8       11.79       10.06      1.48 o
   0  -3   8       11.04        9.37      1.25 o
   1  -3   8      261.53      240.45      3.19 o
   2  -3   8      197.27      162.89      2.88 o
   3  -3   8       85.14       85.71      2.43 o
   4  -3   8       20.57       21.14      1.93 o
   5  -3   8       12.51        1.51      3.40 o
   6  -3   8       36.49       37.79      2.95 o
  -6  -2   8        0.06       -1.32      3.27 o
  -5  -2   8        0.05        2.75      2.93 o
  -4  -2   8       38.86       39.66      2.43 o
  -3  -2   8       23.02       33.71      2.04 o
  -2  -2   8        7.44        7.18      1.24 o
  -1  -2   8       77.36       69.73      1.83 o
   0  -2   8      331.71      315.23      3.17 o
   1  -2   8     1205.70     1130.98      8.35 o
   2  -2   8      699.77      666.36      6.05 o
   3  -2   8        0.01        0.73      1.94 o
   4  -2   8        7.93        6.33      1.73 o
   5  -2   8       24.57       21.95      2.26 o
   6  -2   8        0.55        2.71      2.22 o
  -6  -1   8       72.15       67.08      3.44 o
  -5  -1   8        3.69        5.25      2.12 o
  -4  -1   8      299.36      292.97      4.59 o
  -3  -1   8       36.04       32.51      1.83 o
  -2  -1   8        9.12       11.60      1.16 o
  -1  -1   8       14.24       16.94      1.19 o
   0  -1   8      372.45      357.45      3.75 o
   1  -1   8     1547.89     1490.73      8.95 o
   2  -1   8       48.60       43.37      1.59 o
   3  -1   8      133.45      137.05      2.72 o
   4  -1   8        1.21       -2.22      2.22 o
   5  -1   8       95.67      112.67      3.37 o
   6  -1   8       44.38       36.12      2.84 o
  -6   0   8        1.27       -2.08      3.04 o
  -5   0   8      349.79      338.16      5.32 o
  -4   0   8       81.45       83.81      2.67 o
  -3   0   8     1091.19     1125.94      9.93 o
  -2   0   8       99.30      134.73      2.40 o
  -1   0   8      614.91      601.48      5.65 o
   0   0   8      112.11       97.69      1.71 o
   1   0   8       17.49       21.71      1.24 o
   2   0   8      195.42      213.30      2.88 o
   3   0   8       17.29       13.50      1.56 o
   4   0   8       79.91       76.22      2.69 o
   5   0   8       22.74       22.12      2.19 o
   6   0   8        8.12        7.32      2.49 o
  -6   1   8        1.40       -1.31      3.12 o
  -5   1   8        0.27        1.67      2.50 o
  -4   1   8       35.14       31.64      1.92 o
  -3   1   8      122.67      143.94      2.93 o
  -2   1   8       38.23       43.72      1.61 o
  -1   1   8      152.93      182.73      2.37 o
   0   1   8       55.56       40.40      1.52 o
   1   1   8      130.13       90.16      1.86 o
   2   1   8       92.97       80.87      2.12 o
   3   1   8       58.39       52.37      2.13 o
   4   1   8       23.92       25.87      2.18 o
   5   1   8        0.01        0.91      2.76 o
   6   1   8        0.90       -0.31      2.49 o
  -6   2   8        2.16        1.90      2.95 o
  -5   2   8      207.20      186.57      4.03 o
  -4   2   8      259.25      282.63      4.25 o
  -3   2   8       76.19       89.08      2.39 o
  -2   2   8      307.59      329.53      3.65 o
  -1   2   8       43.08       32.38      1.48 o
   0   2   8      965.15      786.45      7.06 o
   1   2   8      393.81      347.59      3.63 o
   2   2   8      147.33      158.27      2.93 o
   3   2   8       39.18       40.49      2.21 o
   4   2   8       76.62       57.38      2.56 o
   5   2   8      178.05      197.97      4.66 o
  -6   3   8        4.19       -0.44      3.36 o
  -5   3   8       36.14       39.64      2.57 o
  -4   3   8      130.30      125.58      3.17 o
  -3   3   8      417.63      412.78      4.76 o
  -2   3   8      137.90      150.60      2.78 o
  -1   3   8       51.60       43.43      1.67 o
   0   3   8       66.00       71.17      2.01 o
   1   3   8      226.77      205.45      3.40 o
   2   3   8        2.63        4.74      1.39 o
   3   3   8      129.36      124.34      3.29 o
   4   3   8       14.32       13.89      2.48 o
   5   3   8       19.88       10.93      2.59 o
  -6   4   8        1.44        3.98      2.22 o
  -5   4   8        1.34        3.08      3.16 o
  -4   4   8        8.35        9.51      2.14 o
  -3   4   8       21.74       19.21      1.91 o
  -2   4   8       23.11       26.51      1.84 o
  -1   4   8        0.03       -1.88      1.88 o
   0   4   8        2.69        2.97      1.34 o
   1   4   8      170.39      156.09      3.25 o
   2   4   8       74.84       74.68      2.67 o
   3   4   8       48.91       48.28      2.68 o
   4   4   8        7.68        9.99      2.30 o
  -6   5   8        0.02       -1.16      3.57 o
  -5   5   8       24.08       25.20      2.62 o
  -4   5   8        0.00       -2.44      2.82 o
  -3   5   8        2.31       -2.86      2.86 o
  -2   5   8        6.41        9.18      1.80 o
  -1   5   8       19.81       20.80      1.69 o
   0   5   8        1.46       -1.93      2.41 o
   1   5   8       31.29       32.05      2.24 o
   2   5   8       12.57       11.69      2.12 o
   3   5   8       33.75       23.30      2.57 o
   4   5   8       12.16       10.78      2.63 o
  -5   6   8        4.30        0.08      2.44 o
  -4   6   8      131.66      130.87      4.10 o
  -3   6   8        2.89        4.12      1.98 o
  -2   6   8      107.09       96.66      3.21 o
  -1   6   8       26.01       24.95      2.29 o
   0   6   8        6.55       11.80      1.91 o
   1   6   8        3.06        2.85      2.91 o
   2   6   8       23.21       28.98      2.74 o
   3   6   8        0.06       -2.14      3.40 o
  -4   7   8        1.96       -3.12      3.24 o
  -3   7   8        2.43        5.69      2.08 o
  -2   7   8       16.99       15.20      2.56 o
  -1   7   8        0.04        0.74      2.80 o
   0   7   8        0.51       -1.21      3.10 o
   1   7   8        0.01       -2.72      3.37 o
  -1  -7   9        1.22       -0.63      3.41 o
   0  -7   9       14.59        8.16      2.44 o
   1  -7   9        0.76        2.58      2.30 o
   2  -7   9        1.16        0.00      3.07 o
   3  -7   9        1.33       -1.24      3.10 o
   4  -7   9        0.05        2.97      2.28 o
  -3  -6   9       17.52       24.23      2.71 o
  -2  -6   9        2.54        1.86      2.18 o
  -1  -6   9       50.95       47.07      2.80 o
   0  -6   9       65.51       71.77      2.90 o
   1  -6   9        8.63        3.14      1.88 o
   2  -6   9       87.26       82.20      3.00 o
   3  -6   9        6.70        1.62      3.07 o
   4  -6   9        0.86        2.06      2.95 o
   5  -6   9        0.07        1.14      3.16 o
  -4  -5   9        0.02       -0.41      2.39 o
  -3  -5   9        1.91        5.85      2.03 o
  -2  -5   9        0.39       -2.05      2.86 o
  -1  -5   9       46.45       45.93      2.50 o
   0  -5   9      101.61      105.74      3.00 o
   1  -5   9       72.06       72.32      2.63 o
   2  -5   9       29.13       30.91      2.10 o
   3  -5   9      183.89      169.61      3.80 o
   4  -5   9        9.50        9.41      2.25 o
   5  -5   9       14.97       18.51      2.46 o
  -4  -4   9       13.71       19.36      2.46 o
  -3  -4   9        0.50        1.01      2.64 o
  -2  -4   9       61.95       67.25      2.66 o
  -1  -4   9        0.41        4.18      1.46 o
   0  -4   9        2.31       -0.81      1.96 o
   1  -4   9        9.82        6.59      1.50 o
   2  -4   9       24.08       23.62      1.76 o
   3  -4   9       13.66       10.37      1.99 o
   4  -4   9        0.74        0.48      1.97 o
   5  -4   9        4.79        4.98      2.13 o
   6  -4   9        0.00        5.25      2.27 o
  -5  -3   9        3.00        8.78      2.20 o
  -4  -3   9      281.49      280.12      5.12 o
  -3  -3   9       10.71       10.32      1.78 o
  -2  -3   9       37.11       40.13      1.97 o
  -1  -3   9     1093.66     1040.32      9.74 o
   0  -3   9        8.21        6.94      1.26 o
   1  -3   9      140.92      130.16      2.52 o
   2  -3   9        6.65        4.18      1.43 o
   3  -3   9       28.23       22.65      1.86 o
   4  -3   9       44.50       52.56      2.44 o
   5  -3   9        7.07        4.52      2.10 o
   6  -3   9        6.24        7.75      2.50 o
  -5  -2   9       10.18        8.91      2.63 o
  -4  -2   9        2.74       -0.71      2.77 o
  -3  -2   9       44.40       45.65      2.35 o
  -2  -2   9      136.35      133.45      2.71 o
  -1  -2   9        6.94       12.60      1.20 o
   0  -2   9      186.99      187.43      2.65 o
   1  -2   9      309.57      279.33      3.20 o
   2  -2   9      699.96      627.50      6.20 o
   3  -2   9      268.94      269.37      3.83 o
   4  -2   9       36.40       44.12      2.37 o
   5  -2   9        4.46        5.71      1.82 o
   6  -2   9       35.56       30.42      2.78 o
  -6  -1   9        0.44       -2.08      3.40 o
  -5  -1   9       77.97       72.73      3.19 o
  -4  -1   9      100.02      107.49      3.20 o
  -3  -1   9       40.51       34.98      1.95 o
  -2  -1   9       31.01       31.69      1.55 o
  -1  -1   9       86.37       87.43      1.91 o
   0  -1   9      428.03      435.51      4.42 o
   1  -1   9      385.38      364.57      3.48 o
   2  -1   9       71.16       74.44      1.95 o
   3  -1   9        2.30        2.08      1.47 o
   4  -1   9       31.10       38.84      2.17 o
   5  -1   9        5.56       11.58      2.10 o
   6  -1   9        3.95        4.31      2.41 o
  -6   0   9        0.99        2.44      3.18 o
  -5   0   9       21.65       24.19      2.44 o
  -4   0   9       64.65       56.97      2.41 o
  -3   0   9       27.68       20.57      1.63 o
  -2   0   9     1673.86     1823.92     11.35 o
  -1   0   9       22.50       36.23      1.59 o
   0   0   9      328.29      349.95      3.45 o
   1   0   9     2536.97     2306.84     11.69 o
   2   0   9     1323.25     1427.33     10.29 o
   3   0   9      156.21      177.25      3.18 o
   4   0   9      132.04      145.37      3.35 o
   5   0   9       13.28       17.07      2.20 o
   6   0   9        2.29       -0.31      3.41 o
  -6   1   9        6.36        5.59      2.20 o
  -5   1   9       55.88       52.33      2.65 o
  -4   1   9       26.71       28.76      1.97 o
  -3   1   9       46.55       50.29      2.05 o
  -2   1   9       25.06       40.99      1.63 o
  -1   1   9      550.50      472.82      4.74 o
   0   1   9      910.10      892.22      7.30 o
   1   1   9       62.20       35.56      1.50 o
   2   1   9     1430.49     1382.68     10.57 o
   3   1   9      238.69      252.12      3.88 o
   4   1   9      464.13      482.60      5.84 o
   5   1   9        1.05       -0.67      2.96 o
   6   1   9       37.77       43.55      3.15 o
  -6   2   9        0.16       -0.30      3.20 o
  -5   2   9       60.55       50.72      2.71 o
  -4   2   9        5.45        7.44      1.67 o
  -3   2   9        5.52        6.04      1.43 o
  -2   2   9      184.07      216.58      3.11 o
  -1   2   9       27.24       27.76      1.42 o
   0   2   9       37.69       36.55      1.49 o
   1   2   9       65.01       49.94      1.85 o
   2   2   9       45.88       44.42      2.00 o
   3   2   9       16.97       20.48      2.08 o
   4   2   9        2.10        2.36      2.08 o
   5   2   9        5.92        7.40      2.48 o
  -6   3   9        3.52        4.59      2.25 o
  -5   3   9        4.00        3.63      2.03 o
  -4   3   9       14.78       11.72      1.99 o
  -3   3   9       21.01       20.25      1.81 o
  -2   3   9       14.89       17.82      1.54 o
  -1   3   9      320.67      298.47      3.67 o
   0   3   9      697.76      704.04      6.79 o
   1   3   9        0.02       -1.18      1.79 o
   2   3   9       14.26       18.31      1.74 o
   3   3   9       84.84       79.65      2.81 o
   4   3   9      157.53      178.71      4.32 o
   5   3   9       12.18        8.46      2.61 o
  -6   4   9        5.49        7.84      2.33 o
  -5   4   9       40.09       40.50      2.78 o
  -4   4   9        7.43        3.70      2.12 o
  -3   4   9        0.44        2.10      2.20 o
  -2   4   9       38.21       31.02      1.94 o
  -1   4   9        1.06       -0.18      1.92 o
   0   4   9        0.19       -0.18      1.94 o
   1   4   9        7.10        9.02      1.56 o
   2   4   9       35.19       45.35      2.41 o
   3   4   9       51.36       51.06      2.83 o
   4   4   9        1.29        1.20      3.16 o
  -5   5   9        0.00       -3.21      3.21 o
  -4   5   9       63.56       69.22      3.16 o
  -3   5   9       14.42       16.80      2.14 o
  -2   5   9        6.47        5.69      1.77 o
  -1   5   9        1.77        1.52      2.43 o
   0   5   9       48.53       47.45      2.38 o
   1   5   9       48.69       44.22      2.62 o
   2   5   9       19.02       19.68      2.33 o
   3   5   9        1.87        4.14      2.05 o
  -5   6   9        2.65       -0.65      3.29 o
  -4   6   9        0.81        3.48      2.19 o
  -3   6   9       14.12       11.02      2.31 o
  -2   6   9        0.69       -1.43      2.00 o
  -1   6   9        4.49       -2.73      2.73 o
   0   6   9        0.11       -2.37      2.82 o
   1   6   9       26.02       29.85      2.63 o
   2   6   9        6.19       10.82      2.37 o
  -4   7   9        0.51        2.50      2.29 o
  -3   7   9        1.91        0.31      3.18 o
  -2   7   9       10.36       10.60      2.32 o
  -1   7   9        0.01       -0.30      3.08 o
   0   7   9       12.67       13.14      2.51 o
   1   7   9       11.39       12.23      2.71 o
  -1  -7  10        1.02       -1.30      3.27 o
   0  -7  10       32.81       32.96      2.75 o
   1  -7  10        0.72       -1.35      3.20 o
   2  -7  10       11.12       10.86      2.35 o
   3  -7  10        0.81       -1.42      2.23 o
   4  -7  10       14.39       13.81      2.59 o
  -3  -6  10        8.33        6.56      2.64 o
  -2  -6  10        1.68       -0.30      3.25 o
  -1  -6  10       11.26        2.65      3.27 o
   0  -6  10        4.19       -1.97      2.98 o
   1  -6  10       30.15       33.78      2.59 o
   2  -6  10        3.06       -2.81      2.81 o
   3  -6  10        0.82        1.25      2.80 o
   4  -6  10        1.24        2.56      3.12 o
   5  -6  10        1.55        2.50      3.47 o
  -4  -5  10       23.51       23.72      2.76 o
  -3  -5  10       27.61       34.70      2.76 o
  -2  -5  10        0.69       -2.74      2.74 o
  -1  -5  10       12.27       15.01      2.12 o
   0  -5  10       49.27       53.93      2.49 o
   1  -5  10       49.33       53.36      2.43 o
   2  -5  10       35.68       23.42      2.10 o
   3  -5  10       10.76       15.04      2.10 o
   4  -5  10       12.46       13.86      2.22 o
   5  -5  10        6.54        5.63      2.35 o
  -4  -4  10       24.51       22.99      2.71 o
  -3  -4  10      117.59      124.76      3.66 o
  -2  -4  10      136.76      142.33      3.40 o
  -1  -4  10        3.41        1.46      1.58 o
   0  -4  10        4.75        1.03      2.09 o
   1  -4  10       22.30       14.52      1.71 o
   2  -4  10        1.66        0.00      2.38 o
   3  -4  10      141.66      136.83      3.36 o
   4  -4  10        1.78        3.61      1.99 o
   5  -4  10       10.10       10.60      2.38 o
   6  -4  10       23.24       26.44      2.99 o
  -5  -3  10       27.01       27.87      2.93 o
  -4  -3  10        0.48       -2.14      3.10 o
  -3  -3  10        6.82        8.91      1.81 o
  -2  -3  10       33.49       29.61      1.87 o
  -1  -3  10        0.40        1.10      1.84 o
   0  -3  10        8.02        1.26      2.30 o
   1  -3  10        7.68        7.25      1.33 o
   2  -3  10      105.52      102.94      2.52 o
   3  -3  10       27.85       24.03      1.92 o
   4  -3  10        6.24        5.00      1.91 o
   5  -3  10       50.59       56.05      2.97 o
   6  -3  10        2.31        1.74      3.19 o
  -5  -2  10      381.67      350.56      6.03 o
  -4  -2  10        1.16        2.31      2.61 o
  -3  -2  10      696.70      708.52      7.05 o
  -2  -2  10       69.97       69.12      2.18 o
  -1  -2  10       23.15       17.44      1.37 o
   0  -2  10        3.60        4.63      1.09 o
   1  -2  10        7.08       12.61      1.25 o
   2  -2  10       36.30       42.41      1.88 o
   3  -2  10      180.23      166.57      3.24 o
   4  -2  10       37.21       47.55      2.48 o
   5  -2  10        5.00        5.01      2.03 o
   6  -2  10       11.80        8.22      2.50 o
  -6  -1  10        5.32        2.28      2.45 o
  -5  -1  10        1.28        2.45      3.12 o
  -4  -1  10      173.30      175.33      3.80 o
  -3  -1  10      163.00      152.91      3.20 o
  -2  -1  10      283.31      291.34      3.67 o
  -1  -1  10       36.21       26.27      1.43 o
   0  -1  10        4.70       10.86      1.12 o
   1  -1  10     3351.39     3312.17     14.83 o
   2  -1  10        1.50       -1.30      1.73 o
   3  -1  10      696.86      691.84      6.56 o
   4  -1  10        2.75        2.41      1.64 o
   5  -1  10       53.15       56.49      2.93 o
   6  -1  10        0.49        2.33      2.29 o
  -6   0  10        0.35        1.10      3.37 o
  -5   0  10        1.41        2.08      1.98 o
  -4   0  10       16.33       12.96      1.82 o
  -3   0  10        6.85        8.87      1.51 o
  -2   0  10      118.59      149.80      2.76 o
  -1   0  10       35.89       42.64      1.56 o
   0   0  10        9.68       10.91      1.11 o
   1   0  10       28.96       25.73      1.63 o
   2   0  10      365.03      340.03      3.88 o
   3   0  10      164.52      187.61      3.39 o
   4   0  10        0.09        0.00      2.31 o
   5   0  10        2.71        0.07      1.99 o
   6   0  10       18.90       29.18      2.71 o
  -6   1  10        0.28        0.92      3.03 o
  -5   1  10        9.61       11.12      2.17 o
  -4   1  10       46.46       53.81      2.39 o
  -3   1  10       76.51       95.40      2.51 o
  -2   1  10        9.66       20.77      1.41 o
  -1   1  10     1099.10     1144.63      8.78 o
   0   1  10      764.60      719.09      6.91 o
   1   1  10       22.15       44.64      1.62 o
   2   1  10      955.56      883.31      7.75 o
   3   1  10       70.20       80.24      2.56 o
   4   1  10       44.54       58.05      2.84 o
   5   1  10        0.11        2.86      2.03 o
   6   1  10        2.16        1.33      3.42 o
  -6   2  10        1.78        1.39      2.97 o
  -5   2  10       14.68       13.29      2.12 o
  -4   2  10        1.69        2.21      1.58 o
  -3   2  10       10.89       16.50      1.65 o
  -2   2  10      213.33      234.40      3.29 o
  -1   2  10       56.59       44.14      1.74 o
   0   2  10        2.56        3.68      1.12 o
   1   2  10        2.60        1.14      1.76 o
   2   2  10      257.01      264.35      3.80 o
   3   2  10      308.42      299.15      4.50 o
   4   2  10      109.56      121.89      3.59 o
   5   2  10       18.04       13.46      2.64 o
  -6   3  10       24.47       22.42      2.69 o
  -5   3  10       26.91       29.24      2.48 o
  -4   3  10       11.54       12.88      1.86 o
  -3   3  10       34.43       28.72      2.00 o
  -2   3  10        3.23        1.08      1.28 o
  -1   3  10        4.02        6.59      1.34 o
   0   3  10        7.67        6.20      1.45 o
   1   3  10       50.62       52.41      2.09 o
   2   3  10       21.20       19.21      1.79 o
   3   3  10        2.99        1.53      2.57 o
   4   3  10       29.76       31.77      2.73 o
   5   3  10        5.09       -0.97      3.57 o
  -6   4  10        4.69        7.31      2.33 o
  -5   4  10        4.02        7.39      2.11 o
  -4   4  10      355.10      354.57      5.45 o
  -3   4  10       25.65       32.91      2.18 o
  -2   4  10        2.09        2.45      1.48 o
  -1   4  10       10.12        9.37      1.59 o
   0   4  10       16.35       16.56      1.71 o
   1   4  10        0.64        0.10      2.10 o
   2   4  10        0.51        4.39      1.69 o
   3   4  10       19.80       13.98      2.31 o
   4   4  10        6.82        8.72      2.30 o
  -5   5  10        3.56        3.23      2.38 o
  -4   5  10        0.00        2.05      2.99 o
  -3   5  10      160.39      165.63      3.97 o
  -2   5  10        2.10       -2.09      2.51 o
  -1   5  10        5.48        8.39      1.64 o
   0   5  10      132.05      128.08      3.44 o
   1   5  10        8.79        2.59      3.06 o
   2   5  10      123.55      132.07      3.90 o
   3   5  10        4.08        9.31      2.23 o
  -5   6  10        9.76        8.58      2.64 o
  -4   6  10        1.22        0.15      3.24 o
  -3   6  10        2.64       -0.14      2.99 o
  -2   6  10        2.96        3.97      1.91 o
  -1   6  10        9.86        9.58      2.16 o
   0   6  10        3.05        5.18      2.07 o
   1   6  10        3.69        7.29      2.21 o
   2   6  10        1.82        2.51      2.25 o
  -3   7  10       13.26       16.46      2.60 o
  -2   7  10       20.51       28.79      2.60 o
  -1   7  10        0.51       -1.08      2.98 o
   0   7  10        8.14       12.44      2.37 o
   1   7  10       17.98       26.57      2.69 o
  -1  -7  11        1.02       -0.49      3.22 o
   0  -7  11       13.81       14.09      2.52 o
   1  -7  11       33.42       42.57      3.05 o
   2  -7  11        2.01        7.45      2.19 o
   3  -7  11        0.62        0.32      3.08 o
  -2  -6  11        0.02        0.46      3.13 o
  -1  -6  11        0.11        1.84      3.14 o
   0  -6  11       44.65       44.89      2.67 o
   1  -6  11        9.35        7.08      2.07 o
   2  -6  11        0.13        0.80      1.90 o
   3  -6  11        4.47        5.61      2.13 o
   4  -6  11        0.01       -3.04      3.04 o
  -3  -5  11       22.99       19.99      2.59 o
  -2  -5  11        5.70        2.53      3.05 o
  -1  -5  11       14.11       14.07      1.99 o
   0  -5  11       65.53       68.18      2.73 o
   1  -5  11       46.72       40.58      2.32 o
   2  -5  11       21.94       20.02      2.15 o
   3  -5  11        0.79        0.56      1.93 o
   4  -5  11        0.13       -0.96      2.89 o
   5  -5  11        0.76       -3.44      3.44 o
  -4  -4  11        0.12        0.15      3.20 o
  -3  -4  11      105.93      107.46      3.54 o
  -2  -4  11        0.04        2.14      1.70 o
  -1  -4  11        0.43        0.31      2.20 o
   0  -4  11       13.73       14.83      1.63 o
   1  -4  11       11.73        6.35      1.61 o
   2  -4  11      702.09      639.73      6.27 o
   3  -4  11      104.87      108.61      3.25 o
   4  -4  11       59.42       70.62      2.95 o
   5  -4  11        1.09        3.74      2.18 o
   6  -4  11       13.02       15.06      2.76 o
  -5  -3  11       67.29       69.90      3.35 o
  -4  -3  11       56.44       47.92      2.97 o
  -3  -3  11      101.50      103.27      3.08 o
  -2  -3  11        1.07       -1.20      2.10 o
  -1  -3  11       47.66       52.60      2.05 o
   0  -3  11        0.33       -0.83      1.81 o
   1  -3  11        0.61       -1.91      1.91 o
   2  -3  11       92.19       92.38      2.56 o
   3  -3  11       79.15       75.80      2.73 o
   4  -3  11       67.52       60.51      2.76 o
   5  -3  11       60.70       90.00      3.45 o
   6  -3  11        2.21        7.54      2.31 o
  -5  -2  11        0.20       -3.54      3.54 o
  -4  -2  11        1.90        5.84      1.90 o
  -3  -2  11       21.78       28.40      2.09 o
  -2  -2  11        0.82        4.82      1.34 o
  -1  -2  11        2.06        0.85      1.18 o
   0  -2  11       59.56       54.22      1.84 o
   1  -2  11        8.29        8.51      1.32 o
   2  -2  11       14.56       15.39      1.57 o
   3  -2  11        3.53        2.77      1.56 o
   4  -2  11      108.70      118.58      3.31 o
   5  -2  11        4.85        5.71      2.25 o
   6  -2  11        5.24        5.43      2.62 o
  -6  -1  11        0.16       -3.31      3.31 o
  -5  -1  11        5.75        2.22      3.32 o
  -4  -1  11      174.86      167.57      3.80 o
  -3  -1  11       23.95       25.62      1.84 o
  -2  -1  11      363.12      350.81      4.14 o
  -1  -1  11      160.40      141.94      2.56 o
   0  -1  11       50.99       55.46      1.69 o
   1  -1  11      211.93      158.70      2.74 o
   2  -1  11      516.82      481.17      4.65 o
   3  -1  11        9.93       16.56      1.67 o
   4  -1  11       12.40       11.27      1.77 o
   5  -1  11       32.84       28.20      2.42 o
   6  -1  11       52.10       59.11      3.24 o
  -6   0  11        0.02       -2.69      3.29 o
  -5   0  11       17.12       24.10      2.39 o
  -4   0  11        8.44       12.04      1.71 o
  -3   0  11       10.60       13.36      1.46 o
  -2   0  11      749.66      778.07      7.04 o
  -1   0  11       20.89       28.95      1.48 o
   0   0  11        6.96       11.25      1.17 o
   1   0  11      865.26      855.08      7.99 o
   2   0  11       57.50       72.26      2.18 o
   3   0  11       49.45       41.01      2.08 o
   4   0  11        2.69        1.58      2.42 o
   5   0  11        9.17        5.88      2.23 o
   6   0  11        0.43       -3.23      3.64 o
  -6   1  11        0.43        2.33      3.01 o
  -5   1  11        3.31        1.17      2.80 o
  -4   1  11        5.54        5.97      1.59 o
  -3   1  11        2.37        2.08      2.14 o
  -2   1  11       40.77       52.71      1.91 o
  -1   1  11        9.71        1.69      2.33 o
   0   1  11      289.78      248.22      3.11 o
   1   1  11      548.72      507.28      5.00 o
   2   1  11      208.43      224.45      3.47 o
   3   1  11        0.25       -0.59      2.13 o
   4   1  11       25.46       25.42      2.22 o
   5   1  11        2.03        4.05      2.15 o
  -6   2  11       12.17       14.08      2.42 o
  -5   2  11        2.01        0.79      2.95 o
  -4   2  11        0.89        2.16      1.52 o
  -3   2  11       69.86       68.32      2.31 o
  -2   2  11       42.22       45.39      1.88 o
  -1   2  11        0.01        1.57      1.64 o
   0   2  11        0.95        1.89      1.16 o
   1   2  11        3.23        4.08      1.31 o
   2   2  11        4.37        6.06      1.43 o
   3   2  11       89.67       93.48      2.93 o
   4   2  11        0.00        1.67      2.61 o
   5   2  11        2.09        0.15      3.03 o
  -6   3  11       18.36       18.00      2.63 o
  -5   3  11        0.05        1.84      2.03 o
  -4   3  11       65.59       52.96      2.54 o
  -3   3  11       24.25       18.67      2.01 o
  -2   3  11        1.23        4.72      1.32 o
  -1   3  11       15.07        8.76      1.46 o
   0   3  11        3.97        0.78      2.01 o
   1   3  11        1.95        1.02      1.90 o
   2   3  11        1.71       -0.10      2.20 o
   3   3  11        0.38        0.73      2.68 o
   4   3  11       15.45       18.88      2.55 o
   5   3  11        9.74       15.00      2.52 o
  -6   4  11        0.15       -1.00      3.46 o
  -5   4  11        0.15       -0.43      3.03 o
  -4   4  11       10.85        9.54      2.18 o
  -3   4  11        0.05       -2.36      2.36 o
  -2   4  11       15.59       17.17      1.74 o
  -1   4  11        1.74        1.20      1.90 o
   0   4  11       78.13       84.15      2.60 o
   1   4  11       14.25       17.95      1.82 o
   2   4  11       18.90       13.03      1.93 o
   3   4  11        9.86        9.07      2.31 o
   4   4  11        6.67        8.46      2.28 o
  -5   5  11        0.94       -2.18      3.11 o
  -4   5  11       23.94       22.17      2.52 o
  -3   5  11       91.68       92.48      3.35 o
  -2   5  11       17.01       15.00      2.14 o
  -1   5  11        7.68       10.59      1.91 o
   0   5  11       14.14       13.06      2.00 o
   1   5  11        7.67        7.13      1.93 o
   2   5  11       19.58       19.30      2.52 o
   3   5  11        1.41        0.16      3.06 o
  -4   6  11       14.63       16.25      2.51 o
  -3   6  11       11.76        8.55      2.29 o
  -2   6  11        9.01       11.26      2.21 o
  -1   6  11       27.34       25.10      2.54 o
   0   6  11        5.91        6.59      2.15 o
   1   6  11       14.83       18.71      2.54 o
   2   6  11        4.49        3.18      3.25 o
  -3   7  11        0.24        2.78      3.05 o
  -2   7  11        4.16        6.40      2.35 o
  -1   7  11        2.07        6.29      2.08 o
   0   7  11        6.28        4.92      2.31 o
  -1  -7  12        0.13        1.84      3.09 o
   0  -7  12        1.17       -3.44      3.44 o
   1  -7  12        9.36       13.10      2.53 o
   2  -7  12        4.12        5.58      2.25 o
   3  -7  12        0.93        0.33      3.16 o
  -2  -6  12       13.56       10.99      2.41 o
  -1  -6  12       33.63       29.29      2.69 o
   0  -6  12        2.05        2.69      2.10 o
   1  -6  12       52.24       55.74      2.96 o
   2  -6  12        6.50        8.23      2.16 o
   3  -6  12        9.19       13.41      2.24 o
   4  -6  12        2.62        2.96      3.56 o
  -3  -5  12        0.11       -3.08      3.08 o
  -2  -5  12       24.39       23.40      2.49 o
  -1  -5  12        9.30       12.59      1.99 o
   0  -5  12       36.09       38.77      2.35 o
   1  -5  12      147.50      139.34      3.53 o
   2  -5  12       70.42       75.80      2.86 o
   3  -5  12       64.99       70.59      2.87 o
   4  -5  12       17.21       15.58      2.25 o
   5  -5  12       22.28       19.14      2.85 o
  -4  -4  12        7.45        4.65      2.29 o
  -3  -4  12        5.51        4.39      2.09 o
  -2  -4  12        1.96        2.18      1.63 o
  -1  -4  12        4.61        6.71      1.56 o
   0  -4  12        6.67        9.66      1.52 o
   1  -4  12       24.87       24.25      1.93 o
   2  -4  12        1.73        1.24      2.69 o
   3  -4  12        1.28       -2.54      2.54 o
   4  -4  12       28.00       26.41      2.41 o
   5  -4  12        1.12        5.16      2.06 o
  -5  -3  12        0.29        2.09      3.44 o
  -4  -3  12       95.45       96.83      3.62 o
  -3  -3  12       12.13       17.90      2.11 o
  -2  -3  12       42.83       46.45      2.11 o
  -1  -3  12       33.01       34.29      1.90 o
   0  -3  12       36.04       37.17      1.88 o
   1  -3  12      214.14      212.95      3.45 o
   2  -3  12      326.93      337.99      4.40 o
   3  -3  12      614.16      584.79      6.14 o
   4  -3  12      129.59      114.55      3.46 o
   5  -3  12       24.20       31.42      2.63 o
   6  -3  12        0.00        4.04      2.14 o
  -5  -2  12        8.73        6.71      2.48 o
  -4  -2  12       32.02       31.11      2.33 o
  -3  -2  12        1.08        0.96      2.41 o
  -2  -2  12        0.48        1.28      1.31 o
  -1  -2  12       14.65       12.64      1.41 o
   0  -2  12       30.35       25.91      1.65 o
   1  -2  12       43.70       47.69      1.85 o
   2  -2  12       56.78       59.88      2.13 o
   3  -2  12       51.40       45.43      2.14 o
   4  -2  12      424.50      380.31      5.43 o
   5  -2  12       97.30      100.62      3.54 o
   6  -2  12        8.09        9.93      2.47 o
  -5  -1  12        9.00        6.72      2.33 o
  -4  -1  12      110.02      109.24      3.37 o
  -3  -1  12       48.75       52.90      2.22 o
  -2  -1  12       11.97       10.27      1.48 o
  -1  -1  12      103.85      110.46      2.39 o
   0  -1  12       56.75       48.94      1.76 o
   1  -1  12        6.81        8.97      1.34 o
   2  -1  12       14.85       16.09      1.60 o
   3  -1  12       34.09       33.89      1.95 o
   4  -1  12        4.14        6.71      1.86 o
   5  -1  12        1.34        2.95      3.03 o
   6  -1  12        4.02        1.44      3.37 o
  -6   0  12        5.40        1.76      3.37 o
  -5   0  12       39.13       38.89      2.59 o
  -4   0  12       32.65       37.46      2.27 o
  -3   0  12       26.53       34.23      1.89 o
  -2   0  12      119.49      117.57      2.80 o
  -1   0  12        2.68       11.67      1.37 o
   0   0  12     1673.60     1496.50     10.52 o
   1   0  12      575.93      462.48      4.82 o
   2   0  12       62.96       49.85      1.94 o
   3   0  12      107.82      104.22      2.82 o
   4   0  12       10.15       13.14      1.94 o
   5   0  12       53.88       59.14      2.96 o
   6   0  12        0.08        0.82      3.12 o
  -6   1  12        6.29        7.53      2.32 o
  -5   1  12        5.96       -0.27      2.95 o
  -4   1  12        3.26        7.40      1.73 o
  -3   1  12       40.66       36.91      2.08 o
  -2   1  12        2.57        1.61      1.30 o
  -1   1  12        0.08        0.36      1.61 o
   0   1  12       14.76       15.87      1.40 o
   1   1  12      536.12      540.27      5.35 o
   2   1  12       74.22       79.24      2.38 o
   3   1  12        1.02        0.61      2.12 o
   4   1  12        0.02        4.06      1.75 o
   5   1  12        9.14       12.31      2.20 o
  -6   2  12       14.33       11.64      2.47 o
  -5   2  12        4.00        2.01      2.86 o
  -4   2  12        1.39        8.69      1.80 o
  -3   2  12       35.22       36.78      1.99 o
  -2   2  12        9.19       16.50      1.52 o
  -1   2  12      169.74      171.17      2.95 o
   0   2  12      152.46      152.47      2.80 o
   1   2  12        7.43        5.05      1.42 o
   2   2  12        1.61        1.43      2.05 o
   3   2  12       30.43       38.10      2.25 o
   4   2  12        5.42        7.25      2.02 o
   5   2  12        5.29        2.00      2.22 o
  -6   3  12        1.54        0.80      3.48 o
  -5   3  12       13.97        8.71      2.30 o
  -4   3  12       13.96       11.46      2.16 o
  -3   3  12       63.79       59.94      2.63 o
  -2   3  12        4.68        2.17      2.22 o
  -1   3  12       16.85       21.65      1.63 o
   0   3  12        4.98        4.95      1.44 o
   1   3  12       20.30       22.86      1.73 o
   2   3  12      122.18      134.11      3.29 o
   3   3  12       16.28       16.29      2.03 o
   4   3  12       49.25       47.81      3.15 o
  -5   4  12        0.50        0.14      3.08 o
  -4   4  12        0.69       -0.64      2.91 o
  -3   4  12        5.56       -0.92      2.67 o
  -2   4  12        0.04       -0.54      2.28 o
  -1   4  12       14.22       14.35      1.88 o
   0   4  12        0.25        2.09      2.22 o
   1   4  12        3.40        1.00      2.37 o
   2   4  12        0.06        0.98      1.80 o
   3   4  12       25.57       25.11      2.65 o
   4   4  12        1.67        3.49      2.33 o
  -5   5  12        5.71        4.65      2.48 o
  -4   5  12       19.16       18.99      2.44 o
  -3   5  12       50.26       54.84      2.90 o
  -2   5  12       42.59       38.84      2.59 o
  -1   5  12        1.16        5.48      1.78 o
   0   5  12        7.36        6.44      1.86 o
   1   5  12        0.24       -0.13      2.64 o
   2   5  12        0.38        1.69      2.86 o
   3   5  12        0.20       -2.04      3.25 o
  -4   6  12       14.31       14.02      2.35 o
  -3   6  12        3.88        6.05      2.12 o
  -2   6  12        1.46        2.24      1.99 o
  -1   6  12        9.11       14.63      2.15 o
   0   6  12        0.59        3.25      1.99 o
   1   6  12       67.57       74.99      3.39 o
   2   6  12       11.28       17.33      2.44 o
  -2   7  12        3.94        4.00      2.23 o
  -1   7  12        1.39        0.48      2.31 o
   0   7  12       19.17       21.46      2.82 o
   0  -7  13        3.42        0.08      2.30 o
   1  -7  13        4.14        6.08      2.44 o
   2  -7  13        1.49        0.97      3.24 o
   3  -7  13        0.86        2.84      3.20 o
  -2  -6  13        2.50        3.70      2.16 o
  -1  -6  13        0.01        0.30      3.02 o
   0  -6  13        1.25        0.00      2.80 o
   1  -6  13        7.06        9.12      2.19 o
   2  -6  13        0.81       -0.99      2.99 o
   3  -6  13        6.50        5.34      2.21 o
   4  -6  13        0.24       -0.32      3.36 o
  -3  -5  13        4.96       -0.31      3.29 o
  -2  -5  13       50.40       48.43      2.98 o
  -1  -5  13        0.95        1.04      1.85 o
   0  -5  13        2.09        0.12      2.59 o
   1  -5  13      157.82      163.85      3.84 o
   2  -5  13        0.36        1.37      1.76 o
   3  -5  13        9.62        6.89      2.13 o
   4  -5  13        0.29        1.31      2.90 o
   5  -5  13        8.34       11.69      2.44 o
  -4  -4  13        0.51       -3.22      3.22 o
  -3  -4  13       49.25       49.34      2.84 o
  -2  -4  13        3.61        2.54      1.86 o
  -1  -4  13        5.39        4.22      1.71 o
   0  -4  13        4.73        4.05      1.61 o
   1  -4  13      186.33      185.32      3.66 o
   2  -4  13      331.55      346.18      4.99 o
   3  -4  13      185.11      168.92      3.88 o
   4  -4  13       39.19       54.41      2.91 o
   5  -4  13        0.01        0.15      3.33 o
  -5  -3  13        4.84        2.51      3.37 o
  -4  -3  13       30.07       26.61      2.81 o
  -3  -3  13        0.10        1.50      2.54 o
  -2  -3  13        1.19        5.52      1.60 o
  -1  -3  13        3.86        4.73      1.49 o
   0  -3  13        1.22        3.63      1.42 o
   1  -3  13       26.98       24.11      1.85 o
   2  -3  13        0.02        1.48      2.27 o
   3  -3  13      263.05      250.33      4.34 o
   4  -3  13       83.19       89.90      3.25 o
   5  -3  13        0.48        1.16      2.91 o
  -5  -2  13        2.03        1.55      3.18 o
  -4  -2  13        1.02       -1.59      3.01 o
  -3  -2  13      161.08      152.81      3.49 o
  -2  -2  13        7.01        3.73      1.51 o
  -1  -2  13      160.65      153.65      3.01 o
   0  -2  13      121.50      137.61      2.77 o
   1  -2  13       10.05       14.06      1.50 o
   2  -2  13       34.14       31.91      1.94 o
   3  -2  13       40.88       34.59      2.14 o
   4  -2  13       19.18       13.48      2.27 o
   5  -2  13        4.92        9.80      2.46 o
   6  -2  13        4.02       -2.48      3.66 o
  -5  -1  13        5.64        1.03      3.42 o
  -4  -1  13       91.05      109.04      3.31 o
  -3  -1  13       19.45       25.89      1.98 o
  -2  -1  13        0.82        1.63      1.35 o
  -1  -1  13      289.55      283.99      3.74 o
   0  -1  13       41.33       30.99      1.61 o
   1  -1  13        2.20        0.67      1.25 o
   2  -1  13       36.28       37.30      1.91 o
   3  -1  13       31.95       35.74      2.06 o
   4  -1  13       31.55       26.27      2.27 o
   5  -1  13       29.73       33.86      2.72 o
   6  -1  13        0.78        4.82      2.31 o
  -6   0  13        3.84        2.33      3.60 o
  -5   0  13        2.90        3.10      2.08 o
  -4   0  13        1.58        3.74      1.83 o
  -3   0  13        0.10       -0.30      2.13 o
  -2   0  13       92.81       90.37      2.59 o
  -1   0  13        4.23        5.44      1.27 o
   0   0  13       13.65       44.28      1.83 o
   1   0  13       45.19       49.38      2.03 o
   2   0  13       68.58       83.24      2.46 o
   3   0  13       15.93       18.42      1.90 o
   4   0  13       17.14        6.75      2.06 o
   5   0  13        6.52        7.56      2.25 o
  -6   1  13        0.03        1.80      3.20 o
  -5   1  13       50.49       57.43      2.95 o
  -4   1  13        1.93        2.18      1.73 o
  -3   1  13      161.67      158.32      3.29 o
  -2   1  13       18.05       23.86      1.64 o
  -1   1  13        0.36       -0.08      1.91 o
   0   1  13      183.00      165.45      2.95 o
   1   1  13       31.42       36.60      1.93 o
   2   1  13       22.45       21.71      1.86 o
   3   1  13        1.68        1.73      1.61 o
   4   1  13       13.64       14.87      2.22 o
   5   1  13        3.99        8.73      2.24 o
  -6   2  13        0.19        1.63      3.25 o
  -5   2  13        0.07        5.39      1.91 o
  -4   2  13       18.84       12.40      1.94 o
  -3   2  13       36.08       32.04      2.09 o
  -2   2  13      151.11      174.13      3.30 o
  -1   2  13       49.88       42.00      1.93 o
   0   2  13        0.76        1.79      1.89 o
   1   2  13       38.73       44.13      2.01 o
   2   2  13      131.10      121.95      3.14 o
   3   2  13      110.81      113.46      3.34 o
   4   2  13        0.19        1.92      2.02 o
   5   2  13        0.45        3.05      3.36 o
  -6   3  13        5.52        6.53      2.61 o
  -5   3  13        7.49       -3.42      3.42 o
  -4   3  13       10.31       16.03      2.12 o
  -3   3  13        5.27       11.43      1.81 o
  -2   3  13        1.85        0.10      2.07 o
  -1   3  13        7.12        9.93      1.61 o
   0   3  13       24.12       23.48      1.84 o
   1   3  13        3.11        1.03      2.19 o
   2   3  13        9.33       14.89      1.91 o
   3   3  13        3.75        1.95      2.67 o
   4   3  13       35.91       25.45      2.71 o
  -5   4  13       55.69       63.22      3.25 o
  -4   4  13       81.47       84.42      3.37 o
  -3   4  13       10.18        6.82      1.90 o
  -2   4  13      178.06      173.07      3.76 o
  -1   4  13        7.42        8.86      1.83 o
   0   4  13       64.06       65.63      2.55 o
   1   4  13       11.33       12.01      1.92 o
   2   4  13        0.22       -2.80      2.80 o
   3   4  13        8.37       13.44      2.52 o
   4   4  13        0.67        1.99      3.29 o
  -5   5  13       17.34       19.51      2.76 o
  -4   5  13        0.01        0.00      3.20 o
  -3   5  13        0.06        5.83      1.98 o
  -2   5  13      129.70      125.04      3.63 o
  -1   5  13       74.37       72.43      3.01 o
   0   5  13       56.70       51.16      2.66 o
   1   5  13        2.89        0.54      2.69 o
   2   5  13        2.12        7.22      2.10 o
   3   5  13        1.10       -1.14      3.33 o
  -4   6  13        0.08       -1.47      3.29 o
  -3   6  13       13.88       15.47      2.56 o
  -2   6  13        0.24        1.03      2.80 o
  -1   6  13        0.13       -3.25      3.25 o
   0   6  13        8.35        6.65      2.37 o
   1   6  13       10.81       14.23      2.47 o
  -2   7  13        0.10       -1.84      3.35 o
  -1   7  13       15.20       19.02      2.65 o
   0  -7  14       15.73       11.89      2.67 o
   1  -7  14        1.26       -3.37      3.37 o
   2  -7  14       13.29       15.06      2.70 o
  -2  -6  14        0.67       -3.14      3.31 o
  -1  -6  14       10.91       12.04      2.48 o
   0  -6  14        4.70        3.44      2.22 o
   1  -6  14        0.26       -1.44      2.89 o
   2  -6  14       14.99       13.93      2.44 o
   3  -6  14        7.68       11.61      2.29 o
   4  -6  14        5.58        5.01      2.42 o
  -3  -5  14        9.26       11.76      2.48 o
  -2  -5  14        0.20       -3.11      3.11 o
  -1  -5  14        0.00        0.54      2.54 o
   0  -5  14       50.73       55.32      2.69 o
   1  -5  14        2.54        3.39      1.90 o
   2  -5  14        0.37        3.35      1.88 o
   3  -5  14        1.41        2.06      2.84 o
   4  -5  14        0.49        0.90      2.89 o
   5  -5  14        0.05       -0.67      3.35 o
  -4  -4  14        3.55        2.12      3.28 o
  -3  -4  14        0.46        0.29      2.91 o
  -2  -4  14        3.98        3.86      1.93 o
  -1  -4  14       17.38       18.86      2.03 o
   0  -4  14       38.62       47.10      2.37 o
   1  -4  14       56.25       63.00      2.66 o
   2  -4  14        4.29        1.03      2.69 o
   3  -4  14        8.97        8.27      1.99 o
   4  -4  14       60.91       68.01      3.18 o
   5  -4  14        7.41        8.38      2.52 o
  -4  -3  14       17.24       14.87      2.50 o
  -3  -3  14        1.11        2.46      2.73 o
  -2  -3  14       13.18       12.92      1.84 o
  -1  -3  14        0.96        1.87      1.97 o
   0  -3  14        0.48       -2.17      2.17 o
   1  -3  14       17.02       16.61      1.77 o
   2  -3  14      118.73      128.57      3.24 o
   3  -3  14       11.51       14.65      2.13 o
   4  -3  14       35.65       31.70      2.59 o
   5  -3  14        0.47       -1.20      3.37 o
  -5  -2  14        0.28        0.80      2.28 o
  -4  -2  14        6.45        5.27      2.20 o
  -3  -2  14       36.99       39.47      2.53 o
  -2  -2  14       11.59        9.72      1.69 o
  -1  -2  14        0.01        0.46      1.90 o
   0  -2  14        9.94       11.53      1.62 o
   1  -2  14      166.69      131.53      2.90 o
   2  -2  14      273.78      270.97      4.10 o
   3  -2  14        5.39        9.32      1.77 o
   4  -2  14       42.92       43.42      2.59 o
   5  -2  14        0.23        1.09      2.14 o
  -5  -1  14        7.27        9.24      2.22 o
  -4  -1  14       51.93       71.33      2.99 o
  -3  -1  14       40.82       49.49      2.39 o
  -2  -1  14       42.71       48.08      2.17 o
  -1  -1  14       14.39       11.77      1.64 o
   0  -1  14       24.70       20.49      1.63 o
   1  -1  14      134.69      132.06      2.78 o
   2  -1  14       30.58       20.83      1.80 o
   3  -1  14       21.86       16.99      1.95 o
   4  -1  14        8.21        3.74      1.99 o
   5  -1  14       40.53       51.35      3.05 o
  -5   0  14        0.49        2.99      2.12 o
  -4   0  14        5.87        8.27      1.97 o
  -3   0  14       35.85       37.63      2.17 o
  -2   0  14      138.12      129.51      3.05 o
  -1   0  14       52.41       56.24      2.07 o
   0   0  14      362.11      341.18      4.08 o
   1   0  14       11.15        8.09      1.55 o
   2   0  14        2.60        8.08      1.64 o
   3   0  14       34.76       44.67      2.37 o
   4   0  14        1.73        5.60      1.82 o
   5   0  14        0.99        0.75      3.02 o
  -5   1  14        5.11        5.04      2.12 o
  -4   1  14        6.51        1.73      2.75 o
  -3   1  14        1.65        5.89      1.54 o
  -2   1  14        7.97        8.93      1.57 o
  -1   1  14       21.21       21.51      1.80 o
   0   1  14       61.66       60.90      2.22 o
   1   1  14       88.61       77.05      2.42 o
   2   1  14        6.85        6.80      1.62 o
   3   1  14        3.47        1.37      2.37 o
   4   1  14        1.23        0.54      2.86 o
   5   1  14        0.17        2.50      2.98 o
  -5   2  14        1.17       -1.16      3.07 o
  -4   2  14       23.53       28.89      2.41 o
  -3   2  14        4.64        8.88      1.73 o
  -2   2  14       10.80        8.35      1.67 o
  -1   2  14       20.04       17.87      1.67 o
   0   2  14      107.91      107.31      2.69 o
   1   2  14      115.21       98.21      2.77 o
   2   2  14       24.82       21.48      1.99 o
   3   2  14        0.07       -2.57      2.57 o
   4   2  14        2.89        5.57      2.10 o
   5   2  14       11.30       16.93      2.73 o
  -5   3  14        1.91        4.80      2.27 o
  -4   3  14        0.13       -2.10      2.91 o
  -3   3  14       68.62       54.28      2.63 o
  -2   3  14        0.02       -1.39      2.29 o
  -1   3  14       22.83       27.95      1.91 o
   0   3  14       68.95       67.69      2.55 o
   1   3  14        0.79        1.80      1.50 o
   2   3  14       12.85       14.33      2.11 o
   3   3  14       21.60       25.89      2.39 o
   4   3  14        1.05        0.78      3.16 o
  -5   4  14        0.13       -1.90      3.33 o
  -4   4  14        1.14       -0.71      3.16 o
  -3   4  14        5.66        7.20      1.88 o
  -2   4  14       99.26      100.21      3.24 o
  -1   4  14       38.30       30.07      2.24 o
   0   4  14       29.01       28.74      2.16 o
   1   4  14        0.31        1.97      2.41 o
   2   4  14       57.64       62.58      3.03 o
   3   4  14       23.17       21.51      2.69 o
  -4   5  14        2.41       -0.46      3.08 o
  -3   5  14        8.52       10.03      2.18 o
  -2   5  14       48.37       53.00      2.92 o
  -1   5  14       22.82       21.48      2.29 o
   0   5  14        5.52       12.10      2.07 o
   1   5  14        0.26       -0.56      3.06 o
   2   5  14        5.23        3.06      2.34 o
  -3   6  14       25.46       33.32      2.76 o
  -2   6  14        8.66        5.76      2.40 o
  -1   6  14      182.53      202.06      4.90 o
   0   6  14       47.69       58.59      3.22 o
   1   6  14       48.64       50.70      3.22 o
  -1  -6  15       28.52       28.82      2.80 o
   0  -6  15        9.37       13.87      2.44 o
   1  -6  15        9.35        6.08      2.21 o
   2  -6  15       50.91       60.99      3.13 o
   3  -6  15       13.54       16.61      2.68 o
  -3  -5  15        0.00        1.74      2.32 o
  -2  -5  15        6.54        7.95      2.34 o
  -1  -5  15        2.51        3.89      2.06 o
   0  -5  15       54.03       57.19      2.93 o
   1  -5  15       14.14       18.69      2.18 o
   2  -5  15        3.28        2.27      2.78 o
   3  -5  15       71.59       82.27      3.47 o
   4  -5  15        0.14        1.70      2.90 o
  -3  -4  15        6.56       13.81      2.20 o
  -2  -4  15       14.15       16.53      2.20 o
  -1  -4  15       21.58       24.77      2.17 o
   0  -4  15        2.01        2.22      2.48 o
   1  -4  15        7.36        8.87      1.95 o
   2  -4  15        4.97        6.56      1.88 o
   3  -4  15        3.71        5.37      1.94 o
   4  -4  15        0.05        1.58      2.82 o
   5  -4  15        0.01        1.93      3.26 o
  -4  -3  15       26.29       27.60      2.82 o
  -3  -3  15       29.29       44.81      2.77 o
  -2  -3  15        0.07        2.03      2.43 o
  -1  -3  15       26.75       25.90      1.91 o
   0  -3  15       35.45       33.50      2.15 o
   1  -3  15      143.21      131.02      3.18 o
   2  -3  15       83.61       88.20      2.87 o
   3  -3  15        0.09       -1.32      2.62 o
   4  -3  15        7.83       10.21      2.16 o
   5  -3  15        8.08        6.95      2.24 o
  -5  -2  15        0.32       -1.15      3.34 o
  -4  -2  15        5.15        7.16      2.37 o
  -3  -2  15        0.42        2.96      1.84 o
  -2  -2  15        3.89        1.20      1.74 o
  -1  -2  15       17.97       20.57      1.79 o
   0  -2  15        6.92        4.69      1.50 o
   1  -2  15       22.60       16.83      1.81 o
   2  -2  15      174.75      147.45      3.39 o
   3  -2  15       37.09       36.96      2.16 o
   4  -2  15       39.62       43.51      2.75 o
   5  -2  15        9.56       13.20      2.44 o
  -5  -1  15        6.43       -0.46      3.50 o
  -4  -1  15       29.19       27.48      2.57 o
  -3  -1  15       30.84       32.20      2.18 o
  -2  -1  15       19.76       19.23      1.83 o
  -1  -1  15        7.81       10.70      1.65 o
   0  -1  15       21.30       24.06      1.74 o
   1  -1  15       28.98       26.74      1.78 o
   2  -1  15        1.77        3.97      1.56 o
   3  -1  15        0.55       -1.91      2.67 o
   4  -1  15        6.01       15.29      2.01 o
   5  -1  15        3.01        2.71      2.27 o
  -5   0  15        2.09        1.95      3.12 o
  -4   0  15        0.07        1.55      2.59 o
  -3   0  15        1.33       -2.45      2.48 o
  -2   0  15      224.38      240.22      4.05 o
  -1   0  15       30.47       26.52      1.82 o
   0   0  15       17.82       23.72      1.65 o
   1   0  15       15.72       13.40      1.64 o
   2   0  15        9.35       10.16      1.73 o
   3   0  15        2.05       -1.25      2.42 o
   4   0  15        4.59        3.57      2.01 o
   5   0  15        1.41        0.31      3.18 o
  -5   1  15        4.47        3.19      2.19 o
  -4   1  15       47.98       50.25      2.68 o
  -3   1  15        3.55        5.00      1.53 o
  -2   1  15        4.30        3.71      1.61 o
  -1   1  15      131.39      115.80      3.15 o
   0   1  15        7.32        7.56      1.68 o
   1   1  15      161.32      156.87      3.30 o
   2   1  15       48.18       43.24      2.29 o
   3   1  15        2.49        5.43      1.69 o
   4   1  15       16.46       17.04      2.44 o
   5   1  15        9.89       10.91      2.56 o
  -5   2  15        1.53        2.91      2.11 o
  -4   2  15       84.17       89.60      3.19 o
  -3   2  15        7.09        9.69      1.83 o
  -2   2  15        7.33        6.06      1.67 o
  -1   2  15        3.68        6.61      1.59 o
   0   2  15       18.08       18.38      1.90 o
   1   2  15        4.25        2.98      1.59 o
   2   2  15        0.42        1.92      2.56 o
   3   2  15        0.36        1.16      2.69 o
   4   2  15        0.01        0.00      3.06 o
  -5   3  15        0.24       -3.53      3.53 o
  -4   3  15        1.27        4.14      2.03 o
  -3   3  15       18.55       21.59      2.12 o
  -2   3  15       22.94       30.58      2.10 o
  -1   3  15       28.20       25.57      2.01 o
   0   3  15        8.48       10.54      1.83 o
   1   3  15       74.66       66.84      2.66 o
   2   3  15       22.53       27.74      2.29 o
   3   3  15        7.56       11.50      2.18 o
   4   3  15       13.08       21.49      2.65 o
  -5   4  15       29.16       36.20      2.84 o
  -4   4  15        5.85        7.98      2.35 o
  -3   4  15        9.88        9.38      2.25 o
  -2   4  15       85.83       74.43      2.96 o
  -1   4  15       13.47       15.16      2.05 o
   0   4  15       23.98       24.99      2.21 o
   1   4  15       25.03       20.94      2.27 o
   2   4  15        0.12        1.40      2.86 o
   3   4  15       42.04       39.56      3.10 o
  -4   5  15        3.43       -0.47      3.24 o
  -3   5  15       30.08       27.68      2.78 o
  -2   5  15       56.01       52.57      3.01 o
  -1   5  15       37.47       34.91      2.74 o
   0   5  15        6.91        3.18      3.22 o
   1   5  15       20.31       25.57      2.48 o
   2   5  15        1.63        2.91      2.19 o
  -3   6  15        0.03       -3.49      3.49 o
  -2   6  15        0.39       -3.21      3.21 o
  -1   6  15        1.28        2.02      3.37 o
   0   6  15        0.21       -3.27      3.27 o
   1   6  15        0.35        1.00      3.33 o
  -1  -6  16        0.93        3.54      2.35 o
   0  -6  16        6.60        3.15      3.39 o
   1  -6  16        6.80       12.41      2.35 o
   2  -6  16        0.42        3.15      2.25 o
   3  -6  16        2.57       -1.31      3.40 o
  -2  -5  16       30.56       30.42      2.74 o
  -1  -5  16       33.37       35.69      2.84 o
   0  -5  16       41.85       47.40      2.87 o
   1  -5  16        5.40        7.08      2.15 o
   2  -5  16       12.09       13.23      2.29 o
   3  -5  16        1.55        3.42      2.18 o
   4  -5  16        0.20       -2.74      3.34 o
  -3  -4  16        0.76       -1.24      3.31 o
  -2  -4  16        0.03        0.84      2.79 o
  -1  -4  16       59.95       61.05      2.85 o
   0  -4  16       88.07       82.67      3.00 o
   1  -4  16       76.76       83.13      3.07 o
   2  -4  16        2.76        0.63      2.71 o
   3  -4  16       35.73       41.20      2.68 o
   4  -4  16       12.14       10.97      2.44 o
   5  -4  16        6.50        8.00      2.52 o
  -4  -3  16        2.09       -1.44      3.29 o
  -3  -3  16        0.08       -2.87      2.87 o
  -2  -3  16       25.30       25.61      2.27 o
  -1  -3  16        0.01        3.31      1.61 o
   0  -3  16        1.83       -0.67      2.25 o
   1  -3  16        3.44        3.84      1.63 o
   2  -3  16       73.43       70.37      2.79 o
   3  -3  16        0.00        0.51      2.60 o
   4  -3  16        1.65       -0.86      2.98 o
   5  -3  16       12.36       10.09      2.67 o
  -4  -2  16       17.59       19.33      2.58 o
  -3  -2  16       75.68       92.64      3.34 o
  -2  -2  16       51.26       60.52      2.60 o
  -1  -2  16        1.59        1.39      2.26 o
   0  -2  16      102.31      104.69      2.87 o
   1  -2  16        1.54        1.14      2.26 o
   2  -2  16        3.79        2.80      1.77 o
   3  -2  16        8.21        8.57      1.90 o
   4  -2  16        3.29       -1.65      2.94 o
   5  -2  16        3.40        8.14      2.32 o
  -5  -1  16       14.40       13.16      2.68 o
  -4  -1  16       22.76       24.88      2.43 o
  -3  -1  16       16.99       10.97      2.07 o
  -2  -1  16       90.71       92.15      2.94 o
  -1  -1  16       17.02       16.91      1.95 o
   0  -1  16       31.88       28.37      1.94 o
   1  -1  16       35.51       41.16      2.18 o
   2  -1  16       66.13       66.88      2.59 o
   3  -1  16       37.57       32.21      2.27 o
   4  -1  16        0.19       -2.99      2.99 o
   5  -1  16        3.70        8.13      2.25 o
  -5   0  16        0.55       -2.52      3.20 o
  -4   0  16        1.21       -0.54      1.95 o
  -3   0  16        0.09        1.78      1.68 o
  -2   0  16        2.49        9.25      1.99 o
  -1   0  16       36.80       33.23      1.94 o
   0   0  16       66.87       74.89      2.52 o
   1   0  16       56.04       63.71      2.37 o
   2   0  16       14.74       14.46      1.95 o
   3   0  16        1.67        0.37      2.44 o
   4   0  16        0.13       -2.78      2.89 o
   5   0  16        2.17        4.91      2.24 o
  -5   1  16        0.58       -1.40      3.24 o
  -4   1  16        0.92        0.00      1.95 o
  -3   1  16       37.10       35.66      2.31 o
  -2   1  16       96.96      103.61      2.93 o
  -1   1  16      493.67      492.24      5.65 o
   0   1  16       65.23       51.40      2.80 o
   1   1  16       51.45       46.85      2.44 o
   2   1  16       12.70       11.78      1.84 o
   3   1  16        0.77       -2.56      2.56 o
   4   1  16        0.01       -2.90      3.01 o
   5   1  16        0.23        3.52      2.46 o
  -5   2  16        9.71        5.71      2.57 o
  -4   2  16        9.98        9.05      2.23 o
  -3   2  16        4.30        4.39      1.91 o
  -2   2  16       64.75       63.20      2.60 o
  -1   2  16      162.16      150.49      3.40 o
   0   2  16      510.90      495.66      5.67 o
   1   2  16      235.49      211.19      4.11 o
   2   2  16       30.97       33.98      2.35 o
   3   2  16       11.52       21.73      2.16 o
   4   2  16        1.15        4.17      2.14 o
  -5   3  16        9.61       13.77      2.46 o
  -4   3  16        3.61        1.27      3.06 o
  -3   3  16       19.55       17.48      2.17 o
  -2   3  16       12.68        8.06      2.05 o
  -1   3  16        8.57        8.04      1.78 o
   0   3  16        3.61        1.59      2.62 o
   1   3  16       15.50       17.01      2.08 o
   2   3  16       20.49       18.26      2.37 o
   3   3  16        4.50       -1.60      2.94 o
   4   3  16        9.42       12.61      2.54 o
  -5   4  16        0.00       -1.50      3.31 o
  -4   4  16       41.53       40.25      3.04 o
  -3   4  16       56.95       66.09      3.09 o
  -2   4  16        0.05       -0.52      2.61 o
  -1   4  16       61.08       60.58      2.80 o
   0   4  16        8.24        6.82      1.97 o
   1   4  16       37.51       43.45      2.68 o
   2   4  16        7.49        6.16      2.27 o
   3   4  16        0.14        0.16      3.41 o
  -4   5  16        0.50        0.65      3.12 o
  -3   5  16       18.27       18.55      2.54 o
  -2   5  16        2.53        2.59      3.15 o
  -1   5  16        2.16        0.28      3.01 o
   0   5  16       25.26       30.34      2.57 o
   1   5  16        0.50        3.02      3.10 o
   2   5  16       18.09       13.74      2.65 o
  -3   6  16        1.56        1.59      2.37 o
  -2   6  16        0.22        3.14      2.13 o
  -1   6  16        0.17       -1.12      3.45 o
   0   6  16        0.03        2.93      3.20 o
   0  -6  17        2.73        7.05      2.33 o
   1  -6  17        3.67        5.82      2.29 o
   2  -6  17        3.74        4.05      2.26 o
  -2  -5  17       30.96       38.04      2.99 o
  -1  -5  17       39.97       40.49      2.88 o
   0  -5  17        1.75        1.58      3.03 o
   1  -5  17        0.00        2.56      2.73 o
   2  -5  17        6.97        8.80      2.16 o
   3  -5  17        0.19       -2.15      3.27 o
   4  -5  17        2.86       -3.32      3.63 o
  -3  -4  17        1.28        6.31      2.25 o
  -2  -4  17       18.25       26.43      2.48 o
  -1  -4  17        1.22        0.00      2.91 o
   0  -4  17        3.03        2.71      1.91 o
   1  -4  17       17.09       21.76      2.10 o
   2  -4  17       54.37       56.00      2.77 o
   3  -4  17        0.56        0.71      2.83 o
   4  -4  17        0.26       -1.55      3.07 o
  -4  -3  17        4.10       -3.65      3.65 o
  -3  -3  17        2.73       -1.02      3.39 o
  -2  -3  17       23.10       20.84      2.33 o
  -1  -3  17        1.77        2.07      2.38 o
   0  -3  17       40.45       41.05      2.41 o
   1  -3  17       20.01       18.11      2.03 o
   2  -3  17        8.41        9.47      2.02 o
   3  -3  17        0.03       -2.98      2.98 o
   4  -3  17        3.67        5.59      2.18 o
   5  -3  17        0.01       -1.50      3.56 o
  -4  -2  17        1.15        2.76      3.10 o
  -3  -2  17       12.21       12.77      2.21 o
  -2  -2  17        0.02       -1.33      2.38 o
  -1  -2  17       11.81       14.22      1.95 o
   0  -2  17        2.81        3.83      1.65 o
   1  -2  17        2.73        1.63      2.46 o
   2  -2  17        3.76        8.26      1.67 o
   3  -2  17        6.33       10.21      1.95 o
   4  -2  17       11.63       16.48      2.25 o
   5  -2  17        0.60        3.57      2.27 o
  -5  -1  17        5.45        4.42      2.57 o
  -4  -1  17        4.88        4.57      2.35 o
  -3  -1  17        3.81        5.94      1.98 o
  -2  -1  17        3.98        3.38      1.68 o
  -1  -1  17       67.25       69.15      2.58 o
   0  -1  17        0.33        7.29      1.62 o
   1  -1  17       15.05       17.27      1.90 o
   2  -1  17       22.45       19.29      2.10 o
   3  -1  17       21.57       16.86      2.10 o
   4  -1  17        0.10       -2.98      2.98 o
   5  -1  17        0.02       -2.27      3.32 o
  -5   0  17       16.42       26.65      2.70 o
  -4   0  17        0.62        1.82      2.93 o
  -3   0  17       60.71       52.40      2.71 o
  -2   0  17      383.57      366.16      5.08 o
  -1   0  17      123.80      133.98      3.21 o
   0   0  17      206.94      222.42      3.88 o
   1   0  17        2.52        5.41      1.66 o
   2   0  17       44.18       42.75      2.33 o
   3   0  17        0.09        0.50      2.46 o
   4   0  17        4.05        3.90      2.07 o
   5   0  17        2.13        3.56      2.52 o
  -5   1  17        0.37       -0.95      3.25 o
  -4   1  17        1.09       -0.27      2.77 o
  -3   1  17       23.78       20.68      2.16 o
  -2   1  17       39.58       39.53      2.35 o
  -1   1  17      353.60      340.89      4.91 o
   0   1  17      414.38      382.45      5.14 o
   1   1  17        4.83        0.75      2.57 o
   2   1  17        4.39        1.29      2.25 o
   3   1  17        0.61       -1.70      2.62 o
   4   1  17        0.00        0.90      2.99 o
  -5   2  17        0.37        0.48      2.29 o
  -4   2  17        4.93        5.64      2.12 o
  -3   2  17       33.07       28.70      2.36 o
  -2   2  17       12.61        5.10      2.05 o
  -1   2  17       76.92       76.25      2.95 o
   0   2  17       29.66       22.74      2.27 o
   1   2  17        9.76       12.14      1.87 o
   2   2  17        1.74        2.12      1.82 o
   3   2  17       10.11       11.65      2.22 o
   4   2  17        3.50        1.74      3.33 o
  -5   3  17        0.50        5.27      2.19 o
  -4   3  17        0.68        2.64      2.92 o
  -3   3  17      111.31      106.74      3.63 o
  -2   3  17       60.33       54.17      2.85 o
  -1   3  17      167.67      153.64      3.74 o
   0   3  17       95.83       84.19      3.12 o
   1   3  17      101.86      101.74      3.31 o
   2   3  17       17.49       16.78      2.29 o
   3   3  17        0.48       -3.08      3.08 o
  -4   4  17        1.22        1.71      3.21 o
  -3   4  17        0.04       -3.28      3.28 o
  -2   4  17        3.31        5.48      2.00 o
  -1   4  17       14.13       13.45      2.24 o
   0   4  17        4.09       -0.27      2.91 o
   1   4  17        0.17        2.87      1.93 o
   2   4  17       10.84       15.24      2.31 o
   3   4  17        0.04        0.00      3.18 o
  -3   5  17        8.72       10.02      2.55 o
  -2   5  17       17.92       19.74      2.42 o
  -1   5  17        1.60        3.76      2.08 o
   0   5  17       24.23       26.49      2.56 o
   1   5  17        4.35        2.51      3.20 o
  -2   6  17       19.07       21.70      2.90 o
  -1   6  17       19.72       23.50      2.62 o
   0  -6  18        0.46        1.51      2.27 o
   1  -6  18       14.24       16.85      2.62 o
   2  -6  18        0.49       -2.68      3.31 o
  -2  -5  18        1.21        2.00      2.42 o
  -1  -5  18        0.02        0.93      3.20 o
   0  -5  18        0.20       -3.02      3.02 o
   1  -5  18        3.23        2.37      2.04 o
   2  -5  18        0.16       -0.30      3.10 o
   3  -5  18        3.74        5.50      2.31 o
  -3  -4  18       11.20       13.06      2.59 o
  -2  -4  18        6.43       14.38      2.18 o
  -1  -4  18       13.40       15.52      2.34 o
   0  -4  18        9.01       10.05      2.17 o
   1  -4  18        3.19       -2.28      2.96 o
   2  -4  18        0.06       -0.83      2.67 o
   3  -4  18        5.01        7.37      2.27 o
   4  -4  18        1.39        2.73      3.14 o
  -3  -3  18        1.86        5.61      2.35 o
  -2  -3  18       32.72       34.78      2.64 o
  -1  -3  18        2.69        3.20      1.93 o
   0  -3  18      157.82      183.39      4.03 o
   1  -3  18        7.48        6.84      1.90 o
   2  -3  18       16.81       13.42      2.18 o
   3  -3  18       26.67       25.63      2.57 o
   4  -3  18        1.27        0.54      2.32 o
  -4  -2  18        0.06        1.57      3.12 o
  -3  -2  18        0.05        1.67      3.12 o
  -2  -2  18        4.73        2.27      2.84 o
  -1  -2  18       14.13       11.29      1.88 o
   0  -2  18       22.72       19.88      2.02 o
   1  -2  18       41.19       34.93      2.30 o
   2  -2  18       46.08       46.47      2.60 o
   3  -2  18        8.92        7.59      2.05 o
   4  -2  18       23.88       22.08      2.57 o
   5  -2  18        4.04        9.01      2.61 o
  -4  -1  18       15.68       16.86      2.47 o
  -3  -1  18        0.36       -1.06      2.84 o
  -2  -1  18       16.99       20.47      2.19 o
  -1  -1  18        7.44        2.28      2.15 o
   0  -1  18       15.34       16.06      1.97 o
   1  -1  18        0.26        3.75      1.60 o
   2  -1  18        2.79        9.11      1.78 o
   3  -1  18        1.08       -1.16      2.78 o
   4  -1  18        0.02        2.48      2.07 o
   5  -1  18        3.20       10.64      2.56 o
  -5   0  18       16.21       14.04      2.73 o
  -4   0  18       18.25       26.21      2.51 o
  -3   0  18       26.26       35.51      2.56 o
  -2   0  18        0.01        4.66      2.14 o
  -1   0  18        4.03        7.64      1.80 o
   0   0  18      128.92      123.80      3.24 o
   1   0  18       16.36       15.69      2.05 o
   2   0  18       10.54        6.63      1.82 o
   3   0  18        5.81        6.10      2.12 o
   4   0  18        1.88        1.78      2.08 o
  -5   1  18        1.60        0.65      3.37 o
  -4   1  18        2.27        2.88      2.93 o
  -3   1  18        1.21        3.40      1.86 o
  -2   1  18       94.52       97.93      3.15 o
  -1   1  18       58.01       65.68      2.82 o
   0   1  18       41.78       30.11      2.66 o
   1   1  18      103.90      103.04      3.15 o
   2   1  18        0.92        2.33      2.74 o
   3   1  18        1.94        5.05      2.00 o
   4   1  18       17.69       30.52      2.78 o
  -5   2  18        1.01        1.81      3.30 o
  -4   2  18        3.25       -0.29      2.92 o
  -3   2  18        0.96        0.39      2.84 o
  -2   2  18       60.29       64.70      2.87 o
  -1   2  18      115.99      114.52      3.42 o
   0   2  18       20.34       18.16      2.10 o
   1   2  18       44.46       42.27      2.43 o
   2   2  18        0.00        3.40      1.82 o
   3   2  18        4.56        6.80      2.25 o
   4   2  18       10.97       17.38      2.76 o
  -4   3  18        7.81        8.50      2.25 o
  -3   3  18        5.81        5.54      2.25 o
  -2   3  18       15.47       21.15      2.22 o
  -1   3  18       10.50       11.27      2.20 o
   0   3  18        0.46        0.19      1.84 o
   1   3  18       35.81       48.13      2.69 o
   2   3  18        7.76       10.78      2.16 o
   3   3  18        6.92        7.12      2.42 o
  -4   4  18        7.53        8.36      2.40 o
  -3   4  18        0.04        0.89      2.88 o
  -2   4  18       11.12       12.29      2.19 o
  -1   4  18       14.08       20.11      2.28 o
   0   4  18        2.81        1.59      1.91 o
   1   4  18        0.19       -0.87      3.04 o
   2   4  18        1.01        1.80      2.17 o
  -3   5  18       33.65       35.13      2.99 o
  -2   5  18        0.04       -2.32      3.29 o
  -1   5  18        3.33       -2.14      3.20 o
   0   5  18        4.16        5.26      2.10 o
   1   5  18        0.11        5.90      2.03 o
  -1  -5  19        0.56        0.48      3.33 o
   0  -5  19        4.78        7.57      2.23 o
   1  -5  19       20.89       23.88      2.70 o
   2  -5  19        2.55       -0.16      3.06 o
   3  -5  19        0.04        1.15      3.24 o
  -2  -4  19       21.64       19.51      2.60 o
  -1  -4  19      117.44      137.23      4.00 o
   0  -4  19       47.84       54.61      2.95 o
   1  -4  19        7.39       13.94      2.18 o
   2  -4  19        0.52        2.73      2.77 o
   3  -4  19        2.03        5.10      2.14 o
   4  -4  19       12.34        6.62      2.67 o
  -3  -3  19        1.26        5.16      2.27 o
  -2  -3  19        2.51        0.42      3.10 o
  -1  -3  19       21.97       24.38      2.37 o
   0  -3  19       22.71       16.01      2.23 o
   1  -3  19       42.25       45.39      2.62 o
   2  -3  19       26.89       28.25      2.51 o
   3  -3  19       13.33       15.38      2.26 o
   4  -3  19        0.05        3.40      2.27 o
  -4  -2  19        1.44       -0.16      3.38 o
  -3  -2  19       47.31       39.84      3.10 o
  -2  -2  19       36.20       37.15      2.65 o
  -1  -2  19      101.23       94.38      3.24 o
   0  -2  19       31.81       26.29      2.31 o
   1  -2  19       66.03       64.27      2.88 o
   2  -2  19       16.41       18.19      2.24 o
   3  -2  19        0.07        1.94      2.84 o
   4  -2  19        0.20        0.54      2.16 o
  -4  -1  19        3.86        9.68      2.25 o
  -3  -1  19       29.36       30.97      2.57 o
  -2  -1  19       46.23       41.64      2.63 o
  -1  -1  19      263.59      250.48      4.61 o
   0  -1  19       48.08       44.85      2.42 o
   1  -1  19       98.85       74.24      2.88 o
   2  -1  19       22.71       11.93      2.16 o
   3  -1  19        6.05        0.14      3.20 o
   4  -1  19        8.18       12.16      2.42 o
  -4   0  19        6.86        0.00      3.26 o
  -3   0  19        0.16        0.27      2.71 o
  -2   0  19        0.25        1.48      2.66 o
  -1   0  19        0.01        6.82      1.84 o
   0   0  19        7.05       12.43      1.97 o
   1   0  19        0.10       -1.06      2.56 o
   2   0  19        0.01       -2.39      2.54 o
   3   0  19       14.64       22.70      2.36 o
   4   0  19        0.02        1.24      2.91 o
  -4   1  19        5.87        7.91      2.37 o
  -3   1  19        2.14        0.68      2.73 o
  -2   1  19        6.73       12.14      2.01 o
  -1   1  19       12.01       12.67      2.08 o
   0   1  19       42.35       35.82      2.46 o
   1   1  19       14.41        9.57      2.11 o
   2   1  19        4.37        4.36      1.88 o
   3   1  19        2.19        3.66      2.03 o
   4   1  19        1.06       -1.13      3.51 o
  -4   2  19        1.02       -2.60      3.23 o
  -3   2  19       12.75       14.36      2.16 o
  -2   2  19       40.51       36.59      2.61 o
  -1   2  19        4.17       -2.35      2.86 o
   0   2  19       14.54       19.21      2.20 o
   1   2  19        2.12        2.57      2.90 o
   2   2  19        3.24        3.93      1.88 o
   3   2  19        1.97       -2.13      3.22 o
  -4   3  19        3.99        3.65      2.46 o
  -3   3  19        3.98        5.31      2.13 o
  -2   3  19        0.37       -1.50      2.82 o
  -1   3  19        0.02        1.79      1.92 o
   0   3  19       11.86       13.52      2.18 o
   1   3  19        7.15        7.18      2.07 o
   2   3  19        0.01        0.00      3.06 o
   3   3  19        0.82        0.65      3.33 o
  -3   4  19        0.46       -1.70      3.13 o
  -2   4  19       12.77       11.90      2.42 o
  -1   4  19        0.43        0.43      3.04 o
   0   4  19       16.64       17.66      2.49 o
   1   4  19        0.00        0.46      2.98 o
   2   4  19        3.34        2.92      2.29 o
  -2   5  19       15.97       15.13      2.66 o
  -1   5  19        2.25        0.95      3.11 o
   0   5  19        6.90        5.56      2.40 o
  -1  -5  20       11.86       14.53      2.59 o
   0  -5  20        1.41        4.59      2.33 o
   1  -5  20        2.34        7.50      2.25 o
   2  -5  20        2.54        1.77      3.15 o
  -2  -4  20        6.41        0.80      3.65 o
  -1  -4  20        0.27       -2.10      3.27 o
   0  -4  20        4.43        6.89      2.26 o
   1  -4  20        5.09        5.92      2.23 o
   2  -4  20        0.19       -0.29      2.97 o
   3  -4  20        0.98        1.18      2.22 o
  -3  -3  20       15.51       15.70      2.67 o
  -2  -3  20       76.07       75.18      3.33 o
  -1  -3  20       73.66       72.80      3.26 o
   0  -3  20      115.04      120.36      3.68 o
   1  -3  20       45.93       50.64      2.87 o
   2  -3  20        0.14       -2.50      2.99 o
   3  -3  20        6.03        8.71      2.25 o
   4  -3  20        6.85        8.38      2.66 o
  -3  -2  20       23.44       26.21      2.68 o
  -2  -2  20       18.87        9.95      2.36 o
  -1  -2  20       43.85       41.95      2.74 o
   0  -2  20       57.29       49.63      2.84 o
   1  -2  20      142.99      135.64      3.74 o
   2  -2  20        0.74        2.99      1.88 o
   3  -2  20        2.56        1.44      2.86 o
   4  -2  20        6.49        6.42      2.33 o
  -4  -1  20       15.73       19.53      2.73 o
  -3  -1  20       29.89       38.44      2.84 o
  -2  -1  20       23.82       21.32      2.34 o
  -1  -1  20       30.93       22.82      2.78 o
   0  -1  20        1.46        6.13      1.76 o
   1  -1  20       25.41       31.25      2.28 o
   2  -1  20        7.11        4.96      2.02 o
   3  -1  20        2.55        1.99      2.94 o
   4  -1  20        0.20       -0.63      2.27 o
  -4   0  20        9.00        8.84      2.42 o
  -3   0  20        8.81        5.77      2.30 o
  -2   0  20       34.13       34.65      2.52 o
  -1   0  20       87.64       92.76      3.17 o
   0   0  20      130.03      123.32      3.42 o
   1   0  20       18.77       16.30      2.12 o
   2   0  20        0.16       -2.82      2.82 o
   3   0  20        3.49       10.06      2.27 o
   4   0  20        2.24        4.25      2.20 o
  -4   1  20        2.35        5.60      2.01 o
  -3   1  20        0.02        1.69      2.86 o
  -2   1  20       41.73       42.40      2.59 o
  -1   1  20        4.36        6.08      1.96 o
   0   1  20        2.93        0.43      1.95 o
   1   1  20       13.35       15.74      2.14 o
   2   1  20        1.69        5.56      2.01 o
   3   1  20        7.40       10.71      2.26 o
  -4   2  20        0.03       -0.95      3.10 o
  -3   2  20        2.77       -3.02      3.16 o
  -2   2  20        1.75        2.15      1.91 o
  -1   2  20        0.41       -2.33      2.95 o
   0   2  20        1.90        2.07      2.58 o
   1   2  20       25.13       21.89      2.37 o
   2   2  20        2.63       -1.43      3.05 o
   3   2  20        1.70        1.49      2.21 o
  -4   3  20        0.27       -2.78      3.24 o
  -3   3  20       16.15       12.80      2.41 o
  -2   3  20        0.28       -1.27      2.71 o
  -1   3  20       32.07       32.69      2.70 o
   0   3  20       11.88       14.91      2.28 o
   1   3  20        4.22        2.45      3.24 o
   2   3  20        0.35        1.39      2.99 o
  -3   4  20        0.04        0.80      3.14 o
  -2   4  20       10.63       11.07      2.42 o
  -1   4  20        2.31        3.07      2.04 o
   0   4  20        6.48        0.45      2.95 o
   1   4  20        3.50        5.04      2.24 o
  -1   5  20        0.05        2.96      2.21 o
   1  -5  21        0.25       -2.48      3.13 o
  -1  -4  21        1.38       -1.10      3.26 o
   0  -4  21        3.67        5.82      2.27 o
   1  -4  21        1.11       -3.20      3.22 o
   2  -4  21        2.04       -0.16      3.20 o
   3  -4  21        0.00        0.41      2.37 o
  -2  -3  21        2.72        9.02      2.38 o
  -1  -3  21        1.76       -0.44      3.05 o
   0  -3  21        1.81       -1.14      3.10 o
   1  -3  21       10.74        8.74      2.28 o
   2  -3  21        2.94        3.09      2.06 o
   3  -3  21        3.61        0.63      3.43 o
  -3  -2  21        3.72        0.48      3.22 o
  -2  -2  21       12.69       18.78      2.33 o
  -1  -2  21       11.12        9.30      2.20 o
   0  -2  21        4.74        0.54      2.90 o
   1  -2  21        2.33        2.16      3.07 o
   2  -2  21       12.75        6.71      2.20 o
   3  -2  21        0.89        1.67      3.15 o
   4  -2  21        1.23        2.00      3.29 o
  -3  -1  21        0.71       -0.61      3.20 o
  -2  -1  21       13.88       12.82      2.37 o
  -1  -1  21       11.15        0.13      3.40 o
   0  -1  21       13.35       12.46      2.26 o
   1  -1  21        1.85        1.71      2.76 o
   2  -1  21        0.05       -0.14      2.69 o
   3  -1  21        0.10       -0.90      3.03 o
   4  -1  21        0.05       -0.67      3.21 o
  -4   0  21        0.33       -0.82      3.30 o
  -3   0  21        2.81        2.08      2.14 o
  -2   0  21        5.95        7.15      2.10 o
  -1   0  21        0.48        6.99      1.90 o
   0   0  21        1.18        4.83      1.92 o
   1   0  21        0.03        0.00      1.88 o
   2   0  21        0.06        1.82      2.70 o
   3   0  21        0.44        0.91      3.05 o
  -4   1  21        2.16        0.00      3.31 o
  -3   1  21       29.91       31.98      2.64 o
  -2   1  21        0.03        1.93      2.92 o
  -1   1  21       11.68       13.38      2.24 o
   0   1  21       13.55       15.31      2.28 o
   1   1  21        5.23        7.78      2.01 o
   2   1  21       14.29       15.54      2.39 o
   3   1  21        2.23        0.63      3.16 o
  -4   2  21        1.34        2.65      3.22 o
  -3   2  21       24.13       28.36      2.67 o
  -2   2  21        2.00        0.00      2.86 o
  -1   2  21       28.58       27.74      2.52 o
   0   2  21        1.50        2.34      2.86 o
   1   2  21        0.53        1.85      2.81 o
   2   2  21        1.43       -0.15      3.10 o
   3   2  21        0.05        1.49      3.27 o
  -3   3  21        0.25       -3.16      3.16 o
  -2   3  21        2.37        3.30      2.10 o
  -1   3  21        3.61        3.44      2.32 o
   0   3  21        2.20        1.03      3.16 o
   1   3  21        0.61       -1.22      3.09 o
   2   3  21        0.16        1.14      3.16 o
  -2   4  21        2.68        1.61      3.22 o
  -1   4  21        0.03        2.37      2.99 o
   0   4  21        0.05       -1.27      3.12 o
   1   4  21        0.36        3.56      2.29 o
  -1  -4  22       20.80       25.92      2.65 o
   0  -4  22       30.84       30.75      2.89 o
   1  -4  22       34.39       37.69      2.93 o
   2  -4  22        0.30       -0.16      3.39 o
  -2  -3  22        0.12       -2.58      3.29 o
  -1  -3  22        0.41       -0.31      2.95 o
   0  -3  22        1.67        6.15      2.09 o
   1  -3  22        0.77       -1.93      2.90 o
   2  -3  22        3.82        4.45      2.14 o
   3  -3  22        6.22        6.27      2.52 o
  -3  -2  22       12.56       15.66      2.57 o
  -2  -2  22        6.34        5.71      2.35 o
  -1  -2  22        4.49        0.14      3.10 o
   0  -2  22        6.42       10.26      2.08 o
   1  -2  22        0.70        1.84      2.78 o
   2  -2  22        4.08        1.77      2.18 o
   3  -2  22        0.05       -3.09      3.09 o
  -3  -1  22        0.06        0.63      3.02 o
  -2  -1  22       13.91       11.63      2.42 o
  -1  -1  22        0.04       -0.97      2.86 o
   0  -1  22        3.56        5.52      1.86 o
   1  -1  22        0.04        1.59      1.87 o
   2  -1  22        9.16       11.61      2.25 o
   3  -1  22        1.05        1.88      3.14 o
  -3   0  22        0.91        2.48      3.03 o
  -2   0  22        1.74        5.32      2.01 o
  -1   0  22        0.63       -2.91      2.91 o
   0   0  22        2.65        4.74      2.01 o
   1   0  22        0.58        2.76      2.82 o
   2   0  22        2.50        9.27      2.12 o
   3   0  22        1.89        2.92      2.29 o
  -3   1  22        3.51        2.79      3.39 o
  -2   1  22        0.67       -1.44      2.91 o
  -1   1  22       19.85       21.75      2.38 o
   0   1  22        0.71       -0.83      3.08 o
   1   1  22        0.02        1.56      2.86 o
   2   1  22        1.61        2.10      2.17 o
   3   1  22        0.00       -3.49      3.49 o
  -3   2  22        4.86        5.77      2.44 o
  -2   2  22        0.01       -1.34      3.21 o
  -1   2  22        0.54        0.29      2.88 o
   0   2  22       32.38       37.30      2.73 o
   1   2  22        2.38        5.95      2.07 o
   2   2  22        0.05       -0.63      3.08 o
  -3   3  22        0.20        2.80      3.22 o
  -2   3  22        1.84        2.03      2.95 o
  -1   3  22        4.02        6.33      2.26 o
   0   3  22        0.68        2.30      3.10 o
   1   3  22        0.75       -2.86      3.27 o
  -1   4  22        4.57        4.92      2.42 o
   0   4  22        1.71        1.33      2.35 o
   1  -4  23        1.38        7.31      2.34 o
  -1  -3  23        0.15        0.81      3.22 o
   0  -3  23        7.66        7.18      2.29 o
   1  -3  23       10.60       11.62      2.45 o
   2  -3  23        1.57        1.79      3.31 o
  -2  -2  23        0.12       -1.13      3.22 o
  -1  -2  23        4.42       -2.46      3.22 o
   0  -2  23        1.38        3.68      2.06 o
   1  -2  23        0.37        4.69      2.01 o
   2  -2  23        3.14       -2.52      3.32 o
   3  -2  23        0.18       -0.84      3.19 o
  -3  -1  23       10.17       16.12      2.52 o
  -2  -1  23        0.00       -3.21      3.21 o
  -1  -1  23        1.02       -0.15      3.02 o
   0  -1  23        1.11        1.75      2.79 o
   1  -1  23        0.10        1.18      3.07 o
   2  -1  23        4.21        2.94      3.18 o
   3  -1  23        3.04        0.16      3.41 o
  -3   0  23        0.83        3.62      2.27 o
  -2   0  23       13.19       10.44      2.52 o
  -1   0  23        1.50       -1.32      3.19 o
   0   0  23        0.59        0.87      2.73 o
   1   0  23       13.52       18.37      2.41 o
   2   0  23        0.19        0.93      3.10 o
   3   0  23        1.60        0.67      3.53 o
  -3   1  23        5.85       12.67      2.35 o
  -2   1  23        5.04        4.32      2.34 o
  -1   1  23       12.34       16.21      2.39 o
   0   1  23        4.75        4.29      2.19 o
   1   1  23        4.15        2.27      3.41 o
   2   1  23        3.04        4.24      2.29 o
  -3   2  23        5.51        9.57      2.54 o
  -2   2  23        1.99        3.09      2.44 o
  -1   2  23        0.34       -2.77      3.16 o
   0   2  23        0.23        2.77      3.13 o
   1   2  23        0.37       -0.31      3.22 o
   2   2  23        2.07        4.61      2.37 o
  -2   3  23       19.48       17.78      2.88 o
  -1   3  23        3.15       -0.80      3.31 o
   0   3  23        0.00        2.09      2.15 o
   0  -3  24       14.18        8.52      2.79 o
   1  -3  24        0.02        2.99      3.04 o
  -1  -2  24        0.36        4.76      2.14 o
   0  -2  24        0.00        5.22      2.18 o
   1  -2  24        0.09       -2.23      3.16 o
   2  -2  24        0.01        1.24      2.27 o
  -2  -1  24        0.18       -3.61      3.61 o
  -1  -1  24        2.41        5.71      2.22 o
   0  -1  24        0.32        0.92      2.95 o
   1  -1  24        1.83        2.34      3.14 o
   2  -1  24        0.61        2.76      3.14 o
  -2   0  24        6.05        9.93      2.45 o
  -1   0  24        0.07        0.78      2.93 o
   0   0  24       16.23       16.78      2.56 o
   1   0  24        1.18        0.63      3.01 o
   2   0  24        3.58        0.00      3.61 o
  -2   1  24        0.03       -1.46      3.33 o
  -1   1  24        1.63        8.25      2.18 o
   0   1  24        0.01       -3.28      3.28 o
   1   1  24        0.61       -1.60      3.29 o
   2   1  24        0.44        1.01      3.33 o
  -2   2  24       17.59       13.36      2.82 o
  -1   2  24        4.53        1.78      2.49 o
   0   2  24        0.01        0.48      3.09 o
   1   2  24        0.48       -0.84      3.40 o
   0  -2  25        0.09        2.17      3.49 o
   1  -2  25        0.29        3.53      2.18 o
  -1  -1  25        3.08        2.48      2.41 o
   0  -1  25        2.05       -1.95      3.45 o
   1  -1  25        1.06        0.16      3.35 o
  -1   0  25        1.88        7.37      2.27 o
   0   0  25        1.68       -1.46      3.47 o
   1   0  25        0.01       -1.82      3.40 o
  -1   1  25        4.97        7.94      2.52 o
   0   1  25        3.38        8.48      2.32 o
   1   1  25        5.09       10.02      2.64 o
 
